# Supplementary material for: EST-based in silico identification and in vitro test of antimicrobial peptides in Brassica napus
Source: BMC Genomics. 2015 Sep 2;16(1):653. doi: 10.1186/s12864-015-1849-x (PMC4557752; doi:10.1186/s12864-015-1849-x)
Supplement: Additional file 2: — The annotation with Gene ontology (GO) terms results of unigenes which matches to AMPs and the blast result against to the swissprot database with an E value cut-off equal or less than 10 −5 using Blast2GO program. (XLSX 110 kb) [file 12864_2015_1849_MOESM2_ESM.xlsx]

## Sheet: Sheet1
Seq. Name	Seq. Description	Seq. Length	#Hits	min. eValue	mean Similarity	#GOs	GOs	Enzyme Codes	InterProScan
PUT744	---NA---	712	0			0	-		PR01217 (PRINTS)
PUT6377	---NA---	561	0			0	-		no IPS match
PUT6656	---NA---	547	0			0	-		tmhmm (TMHMM)
PUT9973	---NA---	300	0			5	C:chromosome; F:DNA binding; C:nucleus; P:organelle organization; F:protein binding	-	IPR002119; IPR009072; PTHR23430 (PANTHER)
PUT10453	---NA---	504	0			0	-		no IPS match
PUT13032	---NA---	928	0			0	-		PTHR18976 (PANTHER), PTHR18976:SF1 (PANTHER), SignalP-NN(euk) (SIGNALP), tmhmm (TMHMM)
PUT14084	---NA---	469	0			0	-		no IPS match
PUT15061	---NA---	291	0			0	-		no IPS match
PUT20678	---NA---	121	0			0	-		no IPS match
PUT24244	---NA---	287	0			0	-		SignalP-NN(euk) (SIGNALP), tmhmm (TMHMM)
PUT32110	---NA---	99	0			0	-		no IPS match
PUT33704	---NA---	497	0			0	-		tmhmm (TMHMM)
PUT37099	---NA---	322	0			0	-		tmhmm (TMHMM)
PUT40575	---NA---	579	0			0	-		no IPS match
PUT47065	---NA---	510	0			0	-		no IPS match
PUT55006	---NA---	811	0			1	F:protein binding	-	IPR000270; PTHR31066 (PANTHER), PTHR31066:SF0 (PANTHER), SSF54277 (SUPERFAMILY)
PUT59467	---NA---	404	0			0	-		no IPS match
PUT59866	---NA---	731	0			0	-		SignalP-NN(euk) (SIGNALP)
PUT62761	---NA---	406	0			0	-		no IPS match
PUT65360	---NA---	810	0			0	-		PR01217 (PRINTS)
PUT68720	---NA---	763	0			0	-		SignalP-NN(euk) (SIGNALP)
PUT68893	---NA---	289	0			0	-		no IPS match
PUT69835	---NA---	815	0			0	-		no IPS match
PUT73113	---NA---	142	0			0	-		no IPS match
PUT77509	---NA---	454	0			0	-		no IPS match
PUT82192	---NA---	1120	0			0	-		no IPS match
PUT87312	---NA---	599	0			0	-		no IPS match
PUT91494	---NA---	336	0			0	-		SignalP-NN(euk) (SIGNALP)
PUT103606	---NA---	148	0			0	-		no IPS match
PUT103609	---NA---	148	0			0	-		no IPS match
PUT110740	---NA---	288	0			0	-		no IPS match
PUT117567	---NA---	645	0			0	-		tmhmm (TMHMM)
PUT120020	---NA---	421	0			0	-		SignalP-NN(euk) (SIGNALP)
PUT121396	---NA---	493	0			0	-		no IPS match
PUT121999	---NA---	176	0			0	-		tmhmm (TMHMM)
PUT124159	---NA---	531	0			0	-		no IPS match
PUT129255	---NA---	338	0			0	-		no IPS match
PUT132106	---NA---	450	0			0	-		no IPS match
PUT136055	---NA---	109	0			0	-		SignalP-NN(euk) (SIGNALP), tmhmm (TMHMM)
PUT137207	---NA---	233	0			0	-		SignalP-NN(euk) (SIGNALP)
PUT138605	---NA---	224	0			5	C:chromosome; F:DNA binding; C:nucleus; P:organelle organization; F:protein binding	-	IPR002119; IPR007125; IPR009072; PTHR23430 (PANTHER)
PUT141929	---NA---	900	0			0	-		no IPS match
PUT294148621	---NA---	639	0			0	-		tmhmm (TMHMM)
PUT312148617	---NA---	592	0			0	-		tmhmm (TMHMM)
012d031	---NA---	730	0			4	C:chromosome; F:DNA binding; C:nucleus; P:organelle organization	-	IPR002119
074h08	---NA---	850	0			0	-		no IPS match
105b07	---NA---	1345	0			0	-		PS51257 (PROFILE), SignalP-NN(euk) (SIGNALP), tmhmm (TMHMM)
177e07	---NA---	1053	0			0	-		no IPS match
186d111	---NA---	764	0			0	-		no IPS match
335d011	---NA---	379	0			0	-		no IPS match
504f011	---NA---	716	0			0	-
ESJ62MF04J2T7Z	---NA---	74	0			0	-		IPR003854
lucyHOContig1753	---NA---	286	0			0	-		IPR003854
ETFO4QO02D7O0Q	---NA---	225	0			5	C:chromosome; F:DNA binding; C:nucleus; P:organelle organization; F:protein binding	-	IPR002119; IPR009072; PTHR23430 (PANTHER)
ETFO4QO02DJP8D	h2a5_arath ame: full=probable histone ame: full=hta7	299	20	2.50506e-12	0.777	5	C:chromosome; F:DNA binding; C:nucleus; P:organelle organization; F:protein binding	-	IPR002119; IPR007125; IPR009072; PTHR23430 (PANTHER)
ESJ62MF02EZE38	h2av3_arath ame: full=probable histone h2a variant 3 ame: full= z 3 ame: full=hta9	254	20	1.15372e-36	0.858	31	C:nucleosome; C:vacuole; P:chromatin remodeling; P:response to temperature stimulus; F:DNA binding; C:nucleus; P:nucleosome assembly; P:defense response to bacterium; F:protein binding; P:regulation of flower development; C:chromosome; P:multicellular organismal development; P:detection of temperature stimulus; P:flower development; C:Barr body; P:RNA methylation; P:floral organ formation; P:chro…		tmhmm (TMHMM)
ESJ62MF02EURHW	gast1_sollc ame: full=protein gast1 flags: precursor	222	14	4.20885e-12	0.7357	12	C:extracellular region; P:gibberellic acid mediated signaling pathway; P:response to gibberellin stimulus; P:response to fructose stimulus; P:response to glucose stimulus; F:molecular_function; P:seed dormancy process; P:response to sucrose stimulus; P:response to karrikin; P:defense response; C:cell wall; F:protein binding		no IPS match
lucyHOContig6289	gasaa_arath ame: full=gibberellin-regulated protein 10 ame: full=gast1 protein homolog 10 flags: precursor	231	15	2.1296e-22	0.69	12	P:response to gibberellin stimulus; F:molecular_function; P:defense response; C:cell wall; C:extracellular region; P:gibberellic acid mediated signaling pathway; P:response to fructose stimulus; P:response to glucose stimulus; P:seed dormancy process; P:response to sucrose stimulus; P:response to karrikin; F:protein binding		IPR003854
lucyHOContig6213	nltp2_brana ame: full=non-specific lipid-transfer protein 2 short=ltp 2 flags: precursor	293	20	4.16888e-25	0.626	23	F:lipid binding; P:lipid transport; P:transport; P:response to water deprivation; P:programmed cell death; P:phospholipid transfer to membrane; C:plasma membrane; C:chloroplast thylakoid; C:apoplast; C:plant-type cell wall; F:calmodulin binding; P:response to abscisic acid stimulus; C:cell wall; P:response to cold; P:hyperosmotic salinity response; P:response to biotic stimulus; P:defense respons…		SignalP-NN(euk) (SIGNALP)
lucyHOContig5515	h2a7_arath ame: full=probable histone ame: full=hta6	395	20	2.08129e-29	0.8605	15	C:plasmodesma; P:cell proliferation; C:nucleosome; P:nucleosome assembly; C:nucleolus; C:nucleus; F:DNA binding; C:chromosome; P:chromosome organization; P:calcium ion transport; P:response to salt stress; P:Golgi organization; P:RNA methylation; P:response to DNA damage stimulus; P:DNA repair		SignalP-NN(euk) (SIGNALP)
lucyHOContig5156	gasa7_arath ame: full=gibberellin-regulated protein 7 ame: full=gast1 protein homolog 7 flags: precursor	342	5	3.33526e-16	0.71	5	P:response to gibberellin stimulus; F:molecular_function; P:defense response; C:cell wall; C:extracellular region
lucyHOContig5072	h2a3_arath ame: full=probable histone ame: full=hta2	593	20	4.88857e-57	0.9435	13	C:nucleosome; P:nucleosome assembly; C:nucleus; F:DNA binding; C:cell wall; C:nucleolus; P:cell proliferation; P:response to wounding; P:DNA mediated transformation; F:protein binding; P:response to bacterium; C:chromosome; P:RNA methylation		no IPS match
lucyHOContig4350	h2a4_arath ame: full=probable histone ame: full=hta12	318	20	1.84478e-16	0.983	5	C:chromosome; F:DNA binding; C:nucleus; P:organelle organization; F:protein binding	-	IPR002119; IPR007125; IPR009072; PTHR23430 (PANTHER)
lucyHOContig3833	gasaa_arath ame: full=gibberellin-regulated protein 10 ame: full=gast1 protein homolog 10 flags: precursor	602	15	1.11767e-27	0.6273	15	P:response to gibberellin stimulus; F:molecular_function; P:defense response; C:cell wall; C:extracellular region; P:gibberellic acid mediated signaling pathway; P:response to fructose stimulus; P:response to glucose stimulus; P:seed dormancy process; P:response to sucrose stimulus; P:response to karrikin; P:heat acclimation; P:response to salicylic acid stimulus; C:plasmodesma; P:response to heat		no IPS match
lucyHOContig3029	nltp6_arath ame: full=non-specific lipid-transfer protein 6 short=ltp 6 ame: full=xylogen-like protein 15 short= 15 flags: precursor	302	20	3.23208e-33	0.622	2	P:transport; F:lipid binding	-	IPR000528; IPR013770; IPR016140; SignalP-NN(euk) (SIGNALP)
lucyHOContig2797	h2av3_arath ame: full=probable histone h2a variant 3 ame: full= z 3 ame: full=hta9	415	20	5.94585e-62	0.9165	5	C:chromosome; F:DNA binding; C:nucleus; P:organelle organization; F:protein binding	-	IPR002119; IPR007125; IPR009072; PTHR23430 (PANTHER)
lucyHOContig2089	gasa1_arath ame: full=gibberellin-regulated protein 1 ame: full=gast1 protein homolog 1 flags: precursor	249	15	3.26779e-18	0.6947	12	P:response to gibberellin stimulus; F:molecular_function; P:defense response; C:cell wall; C:extracellular region; F:protein binding; P:gibberellic acid mediated signaling pathway; P:response to fructose stimulus; P:response to glucose stimulus; P:seed dormancy process; P:response to sucrose stimulus; P:response to karrikin		tmhmm (TMHMM)
lucyHOContig2078	def02_arath ame: full=defensin-like protein 2 ame: full=low-molecular-weight cysteine-rich protein 69 short=protein lcr69 ame: full=plant defensin flags: precursor	467	17	6.00134e-19	0.7612	25	P:defense response; C:cell wall; F:peptidase inhibitor activity; C:plant-type cell wall; C:plasma membrane; P:root morphogenesis; P:regulation of cell size; P:auxin polar transport; P:regulation of meristem growth; P:cysteine biosynthetic process; C:plasmodesma; P:regulation of hormone levels; P:pattern specification process; P:cell tip growth; P:growth; P:multidimensional cell growth; P:root hai…		tmhmm (TMHMM)
lucyHOContig1529	nltp3_arath ame: full=non-specific lipid-transfer protein 3 short=ltp 3 flags: precursor	703	20	1.24485e-47	0.6805	2	P:transport; F:lipid binding	-	IPR000528; IPR013770; IPR016140; SignalP-NN(euk) (SIGNALP)
lucyHOContig325	def01_arath ame: full=defensin-like protein 1 ame: full=low-molecular-weight cysteine-rich protein 68 short=protein lcr68 ame: full=plant defensin flags: precursor	666	20	1.20477e-39	0.7355	1	P:response to stress	-	IPR003614; IPR008176; IPR008177; G3DSA:3.30.30.10 (GENE3D), SignalP-NN(euk) (SIGNALP), tmhmm (TMHMM), SSF57095 (SUPERFAMILY)
lucyHOContig29	h2a5_arath ame: full=probable histone ame: full=hta7	697	20	2.15472e-59	0.904	5	C:chromosome; F:DNA binding; C:nucleus; P:organelle organization; F:protein binding	-	IPR002119; IPR007125; IPR009072; PTHR23430 (PANTHER)
lucyLOContig4066	h2a5_arath ame: full=probable histone ame: full=hta7	255	20	3.88783e-19	0.879	5	C:chromosome; F:DNA binding; C:nucleus; P:organelle organization; F:protein binding	-	IPR002119; IPR007125; IPR009072; PTHR23430 (PANTHER)
lucyLOContig3985	nltp6_arath ame: full=non-specific lipid-transfer protein 6 short=ltp 6 ame: full=xylogen-like protein 15 short= 15 flags: precursor	394	20	5.46588e-25	0.684	2	P:transport; F:lipid binding	-	IPR000528; IPR013770; IPR016140; SignalP-NN(euk) (SIGNALP)
lucyLOContig2249	gasa1_arath ame: full=gibberellin-regulated protein 1 ame: full=gast1 protein homolog 1 flags: precursor	466	15	5.77087e-17	0.6793	12	P:response to gibberellin stimulus; F:molecular_function; P:defense response; C:cell wall; C:extracellular region; F:protein binding; P:gibberellic acid mediated signaling pathway; P:response to fructose stimulus; P:response to glucose stimulus; P:seed dormancy process; P:response to sucrose stimulus; P:response to karrikin		tmhmm (TMHMM)
lucyLOContig1603	nltp4_arath ame: full=non-specific lipid-transfer protein 4 short=ltp 4 flags: precursor	406	20	1.83121e-43	0.655	2	P:transport; F:lipid binding	-	IPR000528; IPR013770; IPR016140; SignalP-NN(euk) (SIGNALP), tmhmm (TMHMM)
lucyLOContig1512	nltp4_arath ame: full=non-specific lipid-transfer protein 4 short=ltp 4 flags: precursor	532	20	2.25469e-20	0.73	2	P:transport; F:lipid binding	-	IPR000528; IPR013770; IPR016140
lucyLOContig1007	thn_brarp ame: full=thionin contains: ame: full=thionin contains: ame: full=acidic protein flags: precursor	376	20	2.8871e-46	0.6185	5	P:defense response; F:toxin receptor binding; C:extracellular region; P:response to salicylic acid stimulus; P:jasmonic acid mediated signaling pathway		SignalP-NN(euk) (SIGNALP)
lucyLOContig801	gasa1_arath ame: full=gibberellin-regulated protein 1 ame: full=gast1 protein homolog 1 flags: precursor	337	15	1.05728e-16	0.6893	12	P:response to gibberellin stimulus; F:molecular_function; P:defense response; C:cell wall; C:extracellular region; F:protein binding; P:gibberellic acid mediated signaling pathway; P:response to fructose stimulus; P:response to glucose stimulus; P:seed dormancy process; P:response to sucrose stimulus; P:response to karrikin		tmhmm (TMHMM)
lucyLOContig428	h2a4_arath ame: full=probable histone ame: full=hta12	335	20	3.84307e-16	0.6205	5	C:chromosome; F:DNA binding; C:nucleus; P:organelle organization; F:protein binding	-	IPR002119; IPR007125; IPR009072; PTHR23430 (PANTHER)
lucyLOContig359	gasaa_arath ame: full=gibberellin-regulated protein 10 ame: full=gast1 protein homolog 10 flags: precursor	295	12	2.26779e-18	0.7283	11	P:response to gibberellin stimulus; F:molecular_function; P:defense response; C:cell wall; C:extracellular region; P:gibberellic acid mediated signaling pathway; P:response to fructose stimulus; P:response to glucose stimulus; P:seed dormancy process; P:response to sucrose stimulus; P:response to karrikin		SignalP-NN(euk) (SIGNALP), tmhmm (TMHMM)
lucyLOContig268	gasa6_arath ame: full=gibberellin-regulated protein 6 ame: full=gast1 protein homolog 6 flags: precursor	230	19	1.13355e-30	0.6758	16	P:gibberellic acid mediated signaling pathway; P:response to gibberellin stimulus; P:response to fructose stimulus; P:response to glucose stimulus; F:molecular_function; P:seed dormancy process; P:response to sucrose stimulus; P:response to karrikin; C:extracellular region; P:heat acclimation; P:response to salicylic acid stimulus; C:plasmodesma; P:response to heat; P:defense response; C:cell wal…		SignalP-NN(euk) (SIGNALP)
502h051	def3_brana ame: full=defensin-like protein 3 ame: full=cysteine-rich antifungal protein 3 short=afp3 flags: precursor	907	20	1.15153e-37	0.8365	16	P:defense response; P:killing of cells of other organism; P:defense response to fungus; C:extracellular region; C:cell wall; F:molecular_function; P:ethylene mediated signaling pathway; P:response to salicylic acid stimulus; P:response to ethylene stimulus; P:response to insect; P:jasmonic acid and ethylene-dependent systemic resistance; P:response to jasmonic acid stimulus; P:defense response to…		no IPS match
442e121	h2a2_arath ame: full=probable histone ame: full=hta13	799	20	1.96497e-66	0.914	5	C:chromosome; F:DNA binding; C:nucleus; P:organelle organization; F:protein binding	-	IPR002119; IPR007125; IPR009072; PTHR23430 (PANTHER)
432e041	chi2_brana ame: full=endochitinase ch25 flags: precursor	746	20	7.25739e-32	0.707	21	F:chitinase activity; F:hydrolase activity; F:chitin binding; P:cell wall macromolecule catabolic process; P:polysaccharide catabolic process; P:carbohydrate metabolic process; P:metabolic process; P:chitin catabolic process; F:hydrolase activity, acting on glycosyl bonds; P:defense response; C:vacuole; C:extracellular region; C:cell wall; P:defense response to fungus; P:defense response to bacte…		no IPS match
346f091	nltpa_braot ame: full=non-specific lipid-transfer protein a short=ltp a ame: full=wax-associated protein 9a flags: precursor	602	20	5.22541e-31	0.756	24	F:lipid binding; P:lipid transport; P:transport; C:chloroplast thylakoid; C:apoplast; C:plant-type cell wall; F:calmodulin binding; P:response to water deprivation; P:programmed cell death; P:phospholipid transfer to membrane; C:plasma membrane; P:very long-chain fatty acid metabolic process; C:cell wall; F:lipid transporter activity; C:plasmodesma; P:cuticle development; P:response to abscisic a…		no IPS match
336b011	h2a3_arath ame: full=probable histone ame: full=hta2	855	20	2.49966e-34	0.933	5	C:chromosome; F:DNA binding; C:nucleus; P:organelle organization; F:protein binding	-	IPR002119; IPR007125; IPR009072; PTHR23430 (PANTHER), tmhmm (TMHMM)
332b081	nltp6_arath ame: full=non-specific lipid-transfer protein 6 short=ltp 6 ame: full=xylogen-like protein 15 short= 15 flags: precursor	889	20	6.31056e-36	0.655	2	P:transport; F:lipid binding	-	IPR000528; IPR013770; IPR016140; SignalP-NN(euk) (SIGNALP)
329b041	h2a3_arath ame: full=probable histone ame: full=hta2	722	20	2.84177e-20	0.6165	13	C:nucleosome; P:nucleosome assembly; C:nucleus; F:DNA binding; C:chromosome; P:response to wounding; P:DNA mediated transformation; C:nucleolus; F:protein binding; P:response to bacterium; C:cell wall; P:cell proliferation; P:RNA methylation		no IPS match
323g011	nltp6_arath ame: full=non-specific lipid-transfer protein 6 short=ltp 6 ame: full=xylogen-like protein 15 short= 15 flags: precursor	935	20	1.70151e-41	0.6585	10	F:lipid binding; P:lipid transport; P:response to water deprivation; P:transport; P:response to abscisic acid stimulus; C:cell wall; C:apoplast; P:response to cold; P:hyperosmotic salinity response; P:response to salt stress		no IPS match
314g041	h2a5_orysj ame: full=probable histone	898	20	3.06563e-24	0.824	15	P:chromosome organization; P:nucleosome assembly; F:DNA binding; C:chromosome; C:nucleosome; C:nucleus; P:RNA methylation; P:cell proliferation; C:nucleolus; C:lipid particle; C:cell wall; P:defense response to bacterium; P:calcium ion transport; P:response to salt stress; P:Golgi organization		no IPS match
314c071	gast1_sollc ame: full=protein gast1 flags: precursor	657	19	8.37054e-29	0.61	16	C:extracellular region; P:gibberellic acid mediated signaling pathway; P:response to gibberellin stimulus; P:response to fructose stimulus; P:response to glucose stimulus; F:molecular_function; P:seed dormancy process; P:response to sucrose stimulus; P:response to karrikin; P:heat acclimation; P:response to salicylic acid stimulus; C:plasmodesma; P:response to heat; F:protein binding; P:defense r…		IPR003854; SignalP-NN(euk) (SIGNALP)
310h121	h2a2_arath ame: full=probable histone ame: full=hta13	760	20	5.13454e-59	0.921	13	P:cell proliferation; C:nucleosome; P:nucleosome assembly; C:nucleus; F:DNA binding; C:cell wall; C:nucleolus; P:response to wounding; P:DNA mediated transformation; F:protein binding; P:response to bacterium; C:chromosome; P:RNA methylation		no IPS match
305f111	h2a7_arath ame: full=probable histone ame: full=hta6	902	20	1.9154e-40	0.8745	5	C:chromosome; F:DNA binding; C:nucleus; P:organelle organization; F:protein binding	-	IPR002119; IPR007125; IPR009072; PTHR23430 (PANTHER)
266g011	h2a6_arath ame: full=histone ame: full=hta1 ame: full=protein resistant to agrobacterium transformation 5	895	20	1.73981e-47	0.9005	5	C:chromosome; F:DNA binding; C:nucleus; P:organelle organization; F:protein binding	-	IPR002119; IPR007125; IPR009072; PTHR23430 (PANTHER)
259h031	h2a5_arath ame: full=probable histone ame: full=hta7	844	20	1.59807e-18	0.7075	14	P:calcium ion transport; P:response to salt stress; C:nucleosome; P:nucleosome assembly; P:Golgi organization; C:nucleolus; C:nucleus; F:DNA binding; C:chromosome; P:chromosome organization; P:response to wounding; P:DNA mediated transformation; P:response to bacterium; C:cell wall		no IPS match
244g121	h2a1_arath ame: full=probable histone ame: full=hta10	847	20	3.98197e-66	0.8985	15	C:cell wall; C:nucleosome; P:nucleosome assembly; C:nucleolus; C:nucleus; F:DNA binding; P:cell proliferation; P:response to wounding; P:DNA mediated transformation; F:protein binding; P:response to bacterium; C:chromosome; P:RNA methylation; P:response to DNA damage stimulus; P:DNA repair		tmhmm (TMHMM)
231b041	h2a5_arath ame: full=probable histone ame: full=hta7	929	20	1.23658e-47	0.8995	5	C:chromosome; F:DNA binding; C:nucleus; P:organelle organization; F:protein binding	-	IPR002119; IPR007125; IPR009072; PTHR23430 (PANTHER)
214c05	y1461_arath ame: full=probable serine threonine-protein kinase at1g54610	974	1	7.14334e-15	0.91	13	F:protein serine/threonine kinase activity; F:protein kinase activity; P:protein phosphorylation; F:ATP binding; P:production of ta-siRNAs involved in RNA interference; F:kinase activity; F:protein tyrosine kinase activity; P:vegetative phase change; F:protein binding; P:production of miRNAs involved in gene silencing by miRNA; P:virus induced gene silencing; F:transferase activity, transferring …		SignalP-NN(euk) (SIGNALP)
214c03	def4_rapsa ame: full=defensin-like protein 4 ame: full=cysteine-rich antifungal protein 4 short=afp4 flags: precursor	946	20	4.97938e-39	0.852	1	P:response to stress	-	IPR003614; IPR008176; G3DSA:3.30.30.10 (GENE3D), SignalP-NN(euk) (SIGNALP), tmhmm (TMHMM), SSF57095 (SUPERFAMILY)
214b021	nltp6_arath ame: full=non-specific lipid-transfer protein 6 short=ltp 6 ame: full=xylogen-like protein 15 short= 15 flags: precursor	862	20	1.03133e-39	0.6585	2	P:transport; F:lipid binding	-	IPR000528; IPR013770; IPR016140; SignalP-NN(euk) (SIGNALP)
211h12	h2a4_arath ame: full=probable histone ame: full=hta12	912	20	8.24146e-43	0.966	9	C:nucleosome; P:nucleosome assembly; C:nucleus; F:DNA binding; P:chromosome organization; C:chromosome; C:plasmodesma; P:cell proliferation; C:nucleolus		SignalP-NN(euk) (SIGNALP), tmhmm (TMHMM)
211b04	def3_brana ame: full=defensin-like protein 3 ame: full=cysteine-rich antifungal protein 3 short=afp3 flags: precursor	918	20	1.6797e-36	0.8635	16	P:defense response; P:killing of cells of other organism; P:defense response to fungus; C:extracellular region; C:cell wall; F:molecular_function; P:ethylene mediated signaling pathway; P:response to salicylic acid stimulus; P:response to ethylene stimulus; P:response to insect; P:jasmonic acid and ethylene-dependent systemic resistance; P:response to jasmonic acid stimulus; P:defense response to…		no IPS match
211b02	def1_rapsa ame: full=defensin-like protein 1 ame: full=cysteine-rich antifungal protein 1 short=afp1 flags: precursor	920	17	1.85979e-10	0.6194	15	P:defense response; P:killing of cells of other organism; P:defense response to fungus; C:extracellular region; P:response to salicylic acid stimulus; C:cell wall; F:molecular_function; P:response to ethylene stimulus; P:response to insect; P:jasmonic acid and ethylene-dependent systemic resistance; P:response to jasmonic acid stimulus; P:ethylene mediated signaling pathway; P:defense response to…		no IPS match
209h04	chi4_brana ame: full=basic endochitinase chb4 flags: precursor	1433	20	9.68296e-67	0.5405	4	F:hydrolase activity; P:carbohydrate metabolic process; P:catabolic process; F:carbohydrate binding	EC:3.2.1.14	IPR000726; IPR001002; IPR023346; G3DSA:1.10.530.10 (GENE3D), PTHR22595 (PANTHER), PTHR22595:SF7 (PANTHER), tmhmm (TMHMM)
209f05	h2a3_arath ame: full=probable histone ame: full=hta2	1070	20	2.61645e-36	0.8035	13	C:nucleosome; P:nucleosome assembly; C:nucleus; F:DNA binding; P:response to wounding; P:DNA mediated transformation; C:nucleolus; F:protein binding; P:response to bacterium; C:chromosome; C:cell wall; P:RNA methylation; P:cell proliferation		no IPS match
209e11	chi4_brana ame: full=basic endochitinase chb4 flags: precursor	1343	20	2.54255e-104	0.4775	5	F:chitinase activity; P:chitin catabolic process; P:cell wall macromolecule catabolic process; F:chitin binding; P:carbohydrate metabolic process	EC:3.2.1.14	IPR000726; IPR001002; IPR016283; IPR023346; G3DSA:1.10.530.10 (GENE3D), PTHR22595 (PANTHER), PTHR22595:SF7 (PANTHER), tmhmm (TMHMM)
208a04	hevl_arath ame: full=hevein-like protein flags: precursor	1157	14	6.86457e-113	0.7914	3	F:chitin binding; P:defense response to bacterium; P:defense response to fungus	-	IPR001002; IPR001153; IPR009009; IPR014733; IPR018226; IPR018371; PTHR22595 (PANTHER), PTHR22595:SF1 (PANTHER), SignalP-NN(euk) (SIGNALP)
207f05	h2a5_arath ame: full=probable histone ame: full=hta7	994	20	7.81463e-45	0.909	5	C:nucleosome; F:DNA binding; C:nucleus; P:nucleosome assembly; F:protein heterodimerization activity	-	IPR002119; IPR007125; IPR009072; PTHR23430 (PANTHER)
207c02	chi4_brana ame: full=basic endochitinase chb4 flags: precursor	1401	20	4.07287e-61	0.5195	4	F:chitinase activity; P:chitin catabolic process; P:cell wall macromolecule catabolic process; F:chitin binding	EC:3.2.1.14	IPR000726; IPR001002; IPR023346; G3DSA:1.10.530.10 (GENE3D), PTHR22595 (PANTHER), PTHR22595:SF7 (PANTHER)
206h01	def3_brana ame: full=defensin-like protein 3 ame: full=cysteine-rich antifungal protein 3 short=afp3 flags: precursor	1376	20	2.261e-39	0.8635	16	P:defense response; P:killing of cells of other organism; P:defense response to fungus; C:extracellular region; C:cell wall; F:molecular_function; P:ethylene mediated signaling pathway; P:response to salicylic acid stimulus; P:response to ethylene stimulus; P:response to insect; P:jasmonic acid and ethylene-dependent systemic resistance; P:response to jasmonic acid stimulus; P:defense response to…		no IPS match
206f07	chi4_brana ame: full=basic endochitinase chb4 flags: precursor	1204	20	3.1791e-102	0.4785	4	F:chitinase activity; P:chitin catabolic process; P:cell wall macromolecule catabolic process; F:chitin binding	EC:3.2.1.14	IPR000726; IPR001002; IPR023346; G3DSA:1.10.530.10 (GENE3D), PTHR22595 (PANTHER), PTHR22595:SF7 (PANTHER), tmhmm (TMHMM)
206f06	chi4_brana ame: full=basic endochitinase chb4 flags: precursor	1385	20	3.37852e-92	0.532	27	P:defense response; F:chitinase activity; F:hydrolase activity; F:chitin binding; P:cell wall macromolecule catabolic process; P:polysaccharide catabolic process; P:carbohydrate metabolic process; C:extracellular region; P:metabolic process; P:chitin catabolic process; F:hydrolase activity, acting on glycosyl bonds; C:extracellular space; C:cytoplasmic membrane-bounded vesicle; P:response to othe…		no IPS match
206d08	def3_brana ame: full=defensin-like protein 3 ame: full=cysteine-rich antifungal protein 3 short=afp3 flags: precursor	1367	16	4.12891e-15	0.6906	16	P:defense response; P:killing of cells of other organism; P:defense response to fungus; C:extracellular region; P:response to salicylic acid stimulus; C:cell wall; F:molecular_function; P:response to ethylene stimulus; P:response to insect; P:jasmonic acid and ethylene-dependent systemic resistance; P:response to jasmonic acid stimulus; P:ethylene mediated signaling pathway; P:defense response to…		no IPS match
206c06	chi4_brana ame: full=basic endochitinase chb4 flags: precursor	1374	20	1.4426e-135	0.622	5	F:chitinase activity; P:chitin catabolic process; P:cell wall macromolecule catabolic process; F:chitin binding; P:carbohydrate metabolic process	EC:3.2.1.14	IPR000726; IPR001002; IPR016283; IPR018371; IPR023346; G3DSA:1.10.530.10 (GENE3D), PTHR22595 (PANTHER), PTHR22595:SF7 (PANTHER), SignalP-NN(euk) (SIGNALP), tmhmm (TMHMM)
206a08	chi4_brana ame: full=basic endochitinase chb4 flags: precursor	1399	20	1.14472e-108	0.486	27	P:defense response; F:chitinase activity; F:hydrolase activity; F:chitin binding; P:cell wall macromolecule catabolic process; P:polysaccharide catabolic process; P:carbohydrate metabolic process; C:extracellular region; P:metabolic process; P:chitin catabolic process; F:hydrolase activity, acting on glycosyl bonds; C:extracellular space; C:cytoplasmic membrane-bounded vesicle; P:response to othe…		SignalP-NN(euk) (SIGNALP), tmhmm (TMHMM)
204e06	chi4_brana ame: full=basic endochitinase chb4 flags: precursor	1417	20	3.95253e-111	0.489	27	P:defense response; F:chitinase activity; F:hydrolase activity; F:chitin binding; P:cell wall macromolecule catabolic process; P:polysaccharide catabolic process; P:carbohydrate metabolic process; C:extracellular region; P:metabolic process; P:chitin catabolic process; F:hydrolase activity, acting on glycosyl bonds; C:extracellular space; C:cytoplasmic membrane-bounded vesicle; P:response to othe…		no IPS match
204e031	nltp6_arath ame: full=non-specific lipid-transfer protein 6 short=ltp 6 ame: full=xylogen-like protein 15 short= 15 flags: precursor	995	20	1.09689e-32	0.623	2	P:lipid transport; F:lipid binding	-	IPR000528; IPR013770; IPR016140; SignalP-NN(euk) (SIGNALP)
204a01	chi4_brana ame: full=basic endochitinase chb4 flags: precursor	1281	20	5.10337e-110	0.4925	27	P:defense response; F:chitinase activity; F:hydrolase activity; F:chitin binding; P:cell wall macromolecule catabolic process; P:polysaccharide catabolic process; P:carbohydrate metabolic process; C:extracellular region; P:metabolic process; P:chitin catabolic process; F:hydrolase activity, acting on glycosyl bonds; C:extracellular space; C:cytoplasmic membrane-bounded vesicle; P:response to othe…		no IPS match
202e08	chi4_brana ame: full=basic endochitinase chb4 flags: precursor	1399	20	1.59731e-145	0.6105	5	F:chitinase activity; P:chitin catabolic process; P:cell wall macromolecule catabolic process; F:chitin binding; P:carbohydrate metabolic process	EC:3.2.1.14	IPR000726; IPR001002; IPR016283; IPR018371; IPR023346; G3DSA:1.10.530.10 (GENE3D), PTHR22595 (PANTHER), PTHR22595:SF7 (PANTHER), SignalP-NN(euk) (SIGNALP), tmhmm (TMHMM)
202a10	chi4_brana ame: full=basic endochitinase chb4 flags: precursor	1302	20	2.41458e-84	0.4675	4	F:chitinase activity; P:chitin catabolic process; P:cell wall macromolecule catabolic process; F:chitin binding	EC:3.2.1.14	IPR000726; IPR001002; IPR023346; G3DSA:1.10.530.10 (GENE3D), PTHR22595 (PANTHER), PTHR22595:SF7 (PANTHER), tmhmm (TMHMM)
201g02	h2a6_arath ame: full=histone ame: full=hta1 ame: full=protein resistant to agrobacterium transformation 5	920	20	1.11346e-53	0.936	13	C:nucleosome; P:response to wounding; F:DNA binding; C:nucleus; P:DNA mediated transformation; P:nucleosome assembly; C:nucleolus; F:protein binding; P:response to bacterium; C:cell wall; P:cell proliferation; C:chromosome; P:RNA methylation		tmhmm (TMHMM)
201f011	def3_brana ame: full=defensin-like protein 3 ame: full=cysteine-rich antifungal protein 3 short=afp3 flags: precursor	865	5	5.3331e-05	0.614	4	P:defense response; P:killing of cells of other organism; P:defense response to fungus; C:extracellular region		no IPS match
200a10	nltpd_braot ame: full=non-specific lipid-transfer protein d short=ltp d ame: full=wax-associated protein 9d flags: precursor	1346	20	1.00729e-67	0.8275	2	P:lipid transport; F:lipid binding	-	IPR000528; IPR013770; IPR016140; PS51257 (PROFILE)
199f01	def1_rapsa ame: full=defensin-like protein 1 ame: full=cysteine-rich antifungal protein 1 short=afp1 flags: precursor	939	16	7.65117e-10	0.5975	15	P:defense response; P:killing of cells of other organism; P:defense response to fungus; C:extracellular region; P:response to salicylic acid stimulus; C:cell wall; F:molecular_function; P:response to ethylene stimulus; P:response to insect; P:jasmonic acid and ethylene-dependent systemic resistance; P:response to jasmonic acid stimulus; P:ethylene mediated signaling pathway; P:defense response to…		SignalP-NN(euk) (SIGNALP), tmhmm (TMHMM)
199e08	def4_rapsa ame: full=defensin-like protein 4 ame: full=cysteine-rich antifungal protein 4 short=afp4 flags: precursor	943	19	1.15463e-40	0.8663	15	P:defense response; P:killing of cells of other organism; P:defense response to fungus; C:extracellular region; C:cell wall; F:molecular_function; P:ethylene mediated signaling pathway; P:response to salicylic acid stimulus; P:response to ethylene stimulus; P:response to insect; P:jasmonic acid and ethylene-dependent systemic resistance; P:response to jasmonic acid stimulus; P:defense response to…		no IPS match
198e02	chi4_brana ame: full=basic endochitinase chb4 flags: precursor	1301	20	5.52111e-105	0.639	5	F:chitinase activity; P:chitin catabolic process; P:cell wall macromolecule catabolic process; F:chitin binding; P:carbohydrate metabolic process	EC:3.2.1.14	IPR000726; IPR001002; IPR016283; IPR018371; IPR023346; G3DSA:1.10.530.10 (GENE3D), PTHR22595 (PANTHER), PTHR22595:SF7 (PANTHER), SignalP-NN(euk) (SIGNALP), tmhmm (TMHMM)
198d02	chi4_brana ame: full=basic endochitinase chb4 flags: precursor	1328	20	1.52968e-84	0.4925	4	F:chitinase activity; P:chitin catabolic process; P:cell wall macromolecule catabolic process; F:chitin binding	EC:3.2.1.14	IPR000726; IPR001002; IPR023346; G3DSA:1.10.530.10 (GENE3D), PTHR22595 (PANTHER), PTHR22595:SF7 (PANTHER), tmhmm (TMHMM)
198c05	chi4_brana ame: full=basic endochitinase chb4 flags: precursor	1352	20	2.82269e-110	0.491	5	F:chitinase activity; P:chitin catabolic process; P:cell wall macromolecule catabolic process; F:chitin binding; P:carbohydrate metabolic process	EC:3.2.1.14	IPR000726; IPR001002; IPR016283; IPR023346; G3DSA:1.10.530.10 (GENE3D), PTHR22595 (PANTHER), PTHR22595:SF7 (PANTHER), SignalP-NN(euk) (SIGNALP)
198c04	def4_rapsa ame: full=defensin-like protein 4 ame: full=cysteine-rich antifungal protein 4 short=afp4 flags: precursor	1353	19	2.14284e-39	0.8663	15	P:defense response; P:killing of cells of other organism; P:defense response to fungus; C:extracellular region; C:cell wall; F:molecular_function; P:ethylene mediated signaling pathway; P:response to salicylic acid stimulus; P:response to ethylene stimulus; P:response to insect; P:jasmonic acid and ethylene-dependent systemic resistance; P:response to jasmonic acid stimulus; P:defense response to…		SignalP-NN(euk) (SIGNALP)
198a02	h2a5_arath ame: full=probable histone ame: full=hta7	1296	20	1.17785e-45	0.908	5	C:nucleosome; F:DNA binding; C:nucleus; P:nucleosome assembly; F:protein heterodimerization activity	-	IPR002119; IPR007125; IPR009072; PTHR23430 (PANTHER)
196g12	def3_rapsa ame: full=defensin-like protein 3 ame: full=cysteine-rich antifungal protein 3 short=afp3 flags: precursor	972	17	1.35575e-15	0.6824	15	P:defense response; P:killing of cells of other organism; P:defense response to fungus; C:extracellular region; C:cell wall; F:molecular_function; P:ethylene mediated signaling pathway; P:response to salicylic acid stimulus; P:response to ethylene stimulus; P:response to insect; P:jasmonic acid and ethylene-dependent systemic resistance; P:response to jasmonic acid stimulus; P:defense response to…		SignalP-NN(euk) (SIGNALP), tmhmm (TMHMM)
196f02	nltpd_braot ame: full=non-specific lipid-transfer protein d short=ltp d ame: full=wax-associated protein 9d flags: precursor	1119	20	6.53277e-35	0.761	18	F:lipid binding; P:lipid transport; P:transport; P:response to water deprivation; P:programmed cell death; P:phospholipid transfer to membrane; C:plasma membrane; C:chloroplast thylakoid; C:apoplast; C:plant-type cell wall; F:calmodulin binding; P:very long-chain fatty acid metabolic process; C:cell wall; F:lipid transporter activity; C:plasmodesma; P:cuticle development; P:response to biotic sti…		no IPS match
195b12	chi4_brana ame: full=basic endochitinase chb4 flags: precursor	1294	20	6.01551e-104	0.477	5	F:chitinase activity; P:chitin catabolic process; P:cell wall macromolecule catabolic process; F:chitin binding; P:carbohydrate metabolic process	EC:3.2.1.14	IPR000726; IPR001002; IPR016283; IPR023346; G3DSA:1.10.530.10 (GENE3D), PTHR22595 (PANTHER), PTHR22595:SF7 (PANTHER), tmhmm (TMHMM)
194e11	def02_arath ame: full=defensin-like protein 2 ame: full=low-molecular-weight cysteine-rich protein 69 short=protein lcr69 ame: full=plant defensin flags: precursor	1425	13	1.79009e-27	0.7769	24	P:defense response; C:cell wall; F:peptidase inhibitor activity; C:plant-type cell wall; C:plasma membrane; P:root morphogenesis; P:regulation of cell size; P:auxin polar transport; P:regulation of meristem growth; P:cysteine biosynthetic process; C:plasmodesma; P:regulation of hormone levels; P:pattern specification process; P:cell tip growth; P:growth; P:multidimensional cell growth; P:root hai…		no IPS match
194c01	chi4_brana ame: full=basic endochitinase chb4 flags: precursor	1285	20	5.46938e-126	0.6045	24	P:defense response; F:chitinase activity; F:hydrolase activity; F:chitin binding; P:cell wall macromolecule catabolic process; P:polysaccharide catabolic process; P:carbohydrate metabolic process; C:extracellular region; P:metabolic process; P:chitin catabolic process; F:hydrolase activity, acting on glycosyl bonds; C:extracellular space; C:cytoplasmic membrane-bounded vesicle; P:response to othe…		tmhmm (TMHMM)
193f031	h2a5_arath ame: full=probable histone ame: full=hta7	795	20	1.04082e-27	0.739	14	P:calcium ion transport; P:response to salt stress; C:nucleosome; P:nucleosome assembly; P:Golgi organization; C:nucleolus; C:nucleus; F:DNA binding; P:chromosome organization; C:chromosome; P:response to wounding; P:DNA mediated transformation; P:response to bacterium; C:cell wall		no IPS match
192d10	def1_rapsa ame: full=defensin-like protein 1 ame: full=cysteine-rich antifungal protein 1 short=afp1 flags: precursor	1221	15	1.02124e-08	0.6067	15	P:defense response; P:killing of cells of other organism; P:defense response to fungus; C:extracellular region; P:response to salicylic acid stimulus; C:cell wall; F:molecular_function; P:response to ethylene stimulus; P:response to insect; P:jasmonic acid and ethylene-dependent systemic resistance; P:response to jasmonic acid stimulus; P:ethylene mediated signaling pathway; P:defense response to…		no IPS match
192b01	def3_brana ame: full=defensin-like protein 3 ame: full=cysteine-rich antifungal protein 3 short=afp3 flags: precursor	1413	20	8.2313e-39	0.8635	16	P:defense response; P:killing of cells of other organism; P:defense response to fungus; C:extracellular region; C:cell wall; F:molecular_function; P:ethylene mediated signaling pathway; P:response to salicylic acid stimulus; P:response to ethylene stimulus; P:response to insect; P:jasmonic acid and ethylene-dependent systemic resistance; P:response to jasmonic acid stimulus; P:defense response to…		no IPS match
191h10	def3_brana ame: full=defensin-like protein 3 ame: full=cysteine-rich antifungal protein 3 short=afp3 flags: precursor	908	20	4.19255e-40	0.8635	16	P:defense response; P:killing of cells of other organism; P:defense response to fungus; C:extracellular region; C:cell wall; F:molecular_function; P:ethylene mediated signaling pathway; P:response to salicylic acid stimulus; P:response to ethylene stimulus; P:response to insect; P:jasmonic acid and ethylene-dependent systemic resistance; P:response to jasmonic acid stimulus; P:defense response to…		no IPS match
190f07	def3_brana ame: full=defensin-like protein 3 ame: full=cysteine-rich antifungal protein 3 short=afp3 flags: precursor	938	20	6.4234e-39	0.848	1	P:defense response	-	IPR003614; IPR008176; G3DSA:3.30.30.10 (GENE3D), SignalP-NN(euk) (SIGNALP), tmhmm (TMHMM), SSF57095 (SUPERFAMILY)
190c02	def4_rapsa ame: full=defensin-like protein 4 ame: full=cysteine-rich antifungal protein 4 short=afp4 flags: precursor	923	19	6.45851e-40	0.8663	15	P:defense response; P:killing of cells of other organism; P:defense response to fungus; C:extracellular region; C:cell wall; F:molecular_function; P:ethylene mediated signaling pathway; P:response to salicylic acid stimulus; P:response to ethylene stimulus; P:response to insect; P:jasmonic acid and ethylene-dependent systemic resistance; P:response to jasmonic acid stimulus; P:defense response to…		no IPS match
189a03	def4_rapsa ame: full=defensin-like protein 4 ame: full=cysteine-rich antifungal protein 4 short=afp4 flags: precursor	937	19	1.62054e-39	0.8532	15	P:defense response; P:killing of cells of other organism; P:defense response to fungus; C:extracellular region; C:cell wall; F:molecular_function; P:ethylene mediated signaling pathway; P:response to salicylic acid stimulus; P:response to ethylene stimulus; P:response to insect; P:jasmonic acid and ethylene-dependent systemic resistance; P:response to jasmonic acid stimulus; P:defense response to…		no IPS match
188c051	def1_rapsa ame: full=defensin-like protein 1 ame: full=cysteine-rich antifungal protein 1 short=afp1 flags: precursor	819	17	1.54885e-10	0.6147	15	P:defense response; P:killing of cells of other organism; P:defense response to fungus; C:extracellular region; P:response to salicylic acid stimulus; C:cell wall; F:molecular_function; P:response to ethylene stimulus; P:response to insect; P:jasmonic acid and ethylene-dependent systemic resistance; P:response to jasmonic acid stimulus; P:ethylene mediated signaling pathway; P:defense response to…		no IPS match
186f021	def3_brana ame: full=defensin-like protein 3 ame: full=cysteine-rich antifungal protein 3 short=afp3 flags: precursor	818	20	4.11752e-40	0.8635	16	P:defense response; P:killing of cells of other organism; P:defense response to fungus; C:extracellular region; C:cell wall; F:molecular_function; P:ethylene mediated signaling pathway; P:response to salicylic acid stimulus; P:response to ethylene stimulus; P:response to insect; P:jasmonic acid and ethylene-dependent systemic resistance; P:response to jasmonic acid stimulus; P:defense response to…		no IPS match
186c12	def3_brana ame: full=defensin-like protein 3 ame: full=cysteine-rich antifungal protein 3 short=afp3 flags: precursor	951	20	3.86228e-40	0.859	16	P:defense response; P:killing of cells of other organism; P:defense response to fungus; C:extracellular region; C:cell wall; F:molecular_function; P:ethylene mediated signaling pathway; P:response to salicylic acid stimulus; P:response to ethylene stimulus; P:response to insect; P:jasmonic acid and ethylene-dependent systemic resistance; P:response to jasmonic acid stimulus; P:defense response to…		SignalP-NN(euk) (SIGNALP), tmhmm (TMHMM)
186b09	def4_rapsa ame: full=defensin-like protein 4 ame: full=cysteine-rich antifungal protein 4 short=afp4 flags: precursor	998	19	1.05477e-39	0.8663	1	P:defense response	-	IPR003614; IPR008176; G3DSA:3.30.30.10 (GENE3D), SignalP-NN(euk) (SIGNALP), tmhmm (TMHMM), SSF57095 (SUPERFAMILY)
185d03	def3_brana ame: full=defensin-like protein 3 ame: full=cysteine-rich antifungal protein 3 short=afp3 flags: precursor	929	20	1.83003e-40	0.8635	16	P:defense response; P:killing of cells of other organism; P:defense response to fungus; C:extracellular region; C:cell wall; F:molecular_function; P:ethylene mediated signaling pathway; P:response to salicylic acid stimulus; P:response to ethylene stimulus; P:response to insect; P:jasmonic acid and ethylene-dependent systemic resistance; P:response to jasmonic acid stimulus; P:defense response to…		no IPS match
183d04	def14_arath ame: full=defensin-like protein 14 ame: full=cysteine-rich antifungal protein at2g26010 ame: full=plant defensin flags: precursor	926	7	1.70439e-13	0.8886	15	P:defense response; C:cell wall; F:molecular_function; P:response to salicylic acid stimulus; P:response to ethylene stimulus; P:response to insect; P:jasmonic acid and ethylene-dependent systemic resistance; P:response to jasmonic acid stimulus; P:ethylene mediated signaling pathway; P:killing of cells of other organism; P:defense response to fungus; P:defense response to Gram-positive bacterium…		no IPS match
183c07	h2a5_arath ame: full=probable histone ame: full=hta7	971	20	3.87668e-35	0.898	16	P:calcium ion transport; P:response to salt stress; C:nucleosome; P:nucleosome assembly; P:Golgi organization; C:nucleolus; C:nucleus; F:DNA binding; C:chromosome; P:response to wounding; P:DNA mediated transformation; P:response to bacterium; C:cell wall; P:chromosome organization; C:plasmodesma; P:cell proliferation		no IPS match
183a05	nltpd_braot ame: full=non-specific lipid-transfer protein d short=ltp d ame: full=wax-associated protein 9d flags: precursor	939	20	9.30709e-69	0.759	22	F:lipid binding; P:lipid transport; P:transport; C:chloroplast thylakoid; C:apoplast; C:plant-type cell wall; F:calmodulin binding; P:response to water deprivation; P:programmed cell death; P:phospholipid transfer to membrane; C:plasma membrane; P:very long-chain fatty acid metabolic process; C:cell wall; F:lipid transporter activity; C:plasmodesma; P:cuticle development; P:response to abscisic a…		no IPS match
177e05	chi4_brana ame: full=basic endochitinase chb4 flags: precursor	1164	20	6.66717e-110	0.485	5	F:chitinase activity; P:chitin catabolic process; P:cell wall macromolecule catabolic process; F:chitin binding; P:carbohydrate metabolic process	EC:3.2.1.14	IPR000726; IPR001002; IPR016283; IPR023346; G3DSA:1.10.530.10 (GENE3D), PTHR22595 (PANTHER), PTHR22595:SF7 (PANTHER), SignalP-NN(euk) (SIGNALP), tmhmm (TMHMM)
177d12	nltp5_arath ame: full=non-specific lipid-transfer protein 5 short=ltp 5 flags: precursor	1101	20	4.98955e-66	0.704	20	F:lipid binding; P:lipid transport; P:very long-chain fatty acid metabolic process; C:cell wall; F:lipid transporter activity; C:plasmodesma; P:cuticle development; C:chloroplast thylakoid; C:apoplast; C:plant-type cell wall; F:calmodulin binding; P:transport; P:response to water deprivation; P:programmed cell death; P:phospholipid transfer to membrane; C:plasma membrane; P:response to abscisic a…		SignalP-NN(euk) (SIGNALP)
177a03	chi4_brana ame: full=basic endochitinase chb4 flags: precursor	1249	20	1.21755e-103	0.6285	4	F:chitinase activity; P:chitin catabolic process; P:cell wall macromolecule catabolic process; F:chitin binding	EC:3.2.1.14	IPR000726; IPR001002; IPR018371; IPR023346; G3DSA:1.10.530.10 (GENE3D), PTHR22595 (PANTHER), PTHR22595:SF7 (PANTHER), SignalP-NN(euk) (SIGNALP), tmhmm (TMHMM)
175a03	chi4_brana ame: full=basic endochitinase chb4 flags: precursor	1157	20	3.15769e-37	0.6715	4	F:chitinase activity; P:chitin catabolic process; P:cell wall macromolecule catabolic process; F:chitin binding	EC:3.2.1.14	IPR000726; IPR001002; IPR018371; IPR023346; G3DSA:1.10.530.10 (GENE3D), PTHR22595 (PANTHER), PTHR22595:SF7 (PANTHER), SignalP-NN(euk) (SIGNALP)
175a02	hevl_arath ame: full=hevein-like protein flags: precursor	1130	14	3.19357e-113	0.7957	3	F:chitin binding; P:defense response to bacterium; P:defense response to fungus	-	IPR001002; IPR001153; IPR009009; IPR014733; IPR018226; IPR018371; PTHR22595 (PANTHER), PTHR22595:SF1 (PANTHER)
175a01	h2axa_arath ame: full=probable histone h2axa ame: full=hta5	1159	20	1.25418e-39	0.8905	5	C:nucleosome; F:DNA binding; C:nucleus; P:nucleosome assembly; F:protein heterodimerization activity	-	IPR002119; IPR007125; IPR009072; PTHR23430 (PANTHER)
174e05	def3_brana ame: full=defensin-like protein 3 ame: full=cysteine-rich antifungal protein 3 short=afp3 flags: precursor	928	19	2.81355e-30	0.8732	16	P:defense response; P:killing of cells of other organism; P:defense response to fungus; C:extracellular region; C:cell wall; F:molecular_function; P:response to salicylic acid stimulus; P:response to ethylene stimulus; P:response to insect; P:jasmonic acid and ethylene-dependent systemic resistance; P:response to jasmonic acid stimulus; P:ethylene mediated signaling pathway; P:defense response to…		no IPS match
173h03	def4_rapsa ame: full=defensin-like protein 4 ame: full=cysteine-rich antifungal protein 4 short=afp4 flags: precursor	1407	19	2.55774e-39	0.8663	15	P:defense response; P:killing of cells of other organism; P:defense response to fungus; C:extracellular region; C:cell wall; F:molecular_function; P:ethylene mediated signaling pathway; P:response to salicylic acid stimulus; P:response to ethylene stimulus; P:response to insect; P:jasmonic acid and ethylene-dependent systemic resistance; P:response to jasmonic acid stimulus; P:defense response to…		tmhmm (TMHMM)
172a02	def4_rapsa ame: full=defensin-like protein 4 ame: full=cysteine-rich antifungal protein 4 short=afp4 flags: precursor	1364	19	2.98052e-39	0.8663	15	P:defense response; P:killing of cells of other organism; P:defense response to fungus; C:extracellular region; C:cell wall; F:molecular_function; P:ethylene mediated signaling pathway; P:response to salicylic acid stimulus; P:response to ethylene stimulus; P:response to insect; P:jasmonic acid and ethylene-dependent systemic resistance; P:response to jasmonic acid stimulus; P:defense response to…		no IPS match
171h05	def4_rapsa ame: full=defensin-like protein 4 ame: full=cysteine-rich antifungal protein 4 short=afp4 flags: precursor	1285	19	1.39697e-39	0.8663	15	P:defense response; P:killing of cells of other organism; P:defense response to fungus; C:extracellular region; C:cell wall; F:molecular_function; P:ethylene mediated signaling pathway; P:response to salicylic acid stimulus; P:response to ethylene stimulus; P:response to insect; P:jasmonic acid and ethylene-dependent systemic resistance; P:response to jasmonic acid stimulus; P:defense response to…		no IPS match
170a08	chi4_brana ame: full=basic endochitinase chb4 flags: precursor	1356	20	7.71062e-95	0.4715	5	F:chitinase activity; P:chitin catabolic process; P:cell wall macromolecule catabolic process; F:chitin binding; P:carbohydrate metabolic process	EC:3.2.1.14	IPR000726; IPR001002; IPR016283; IPR023346; G3DSA:1.10.530.10 (GENE3D), PTHR22595 (PANTHER), PTHR22595:SF7 (PANTHER), tmhmm (TMHMM)
169g08	chi4_brana ame: full=basic endochitinase chb4 flags: precursor	1254	20	2.2788e-85	0.5095	4	F:chitinase activity; P:chitin catabolic process; P:cell wall macromolecule catabolic process; F:chitin binding	EC:3.2.1.14	IPR000726; IPR001002; IPR023346; G3DSA:1.10.530.10 (GENE3D), PTHR22595 (PANTHER), PTHR22595:SF7 (PANTHER), tmhmm (TMHMM)
169b03	chi4_brana ame: full=basic endochitinase chb4 flags: precursor	1311	20	2.08165e-125	0.607	5	F:chitinase activity; P:chitin catabolic process; P:cell wall macromolecule catabolic process; F:chitin binding; P:carbohydrate metabolic process	EC:3.2.1.14	IPR000726; IPR001002; IPR016283; IPR018371; IPR023346; G3DSA:1.10.530.10 (GENE3D), PTHR22595 (PANTHER), PTHR22595:SF7 (PANTHER), SignalP-NN(euk) (SIGNALP), tmhmm (TMHMM)
169a04	chi4_brana ame: full=basic endochitinase chb4 flags: precursor	1273	20	1.7337e-61	0.5065	4	F:chitinase activity; P:chitin catabolic process; P:cell wall macromolecule catabolic process; F:chitin binding	EC:3.2.1.14	IPR000726; IPR001002; IPR023346; G3DSA:1.10.530.10 (GENE3D), PTHR22595 (PANTHER), PTHR22595:SF7 (PANTHER), tmhmm (TMHMM)
168h07	chi4_brana ame: full=basic endochitinase chb4 flags: precursor	1276	20	4.49918e-62	0.567	4	F:chitinase activity; P:chitin catabolic process; P:cell wall macromolecule catabolic process; F:chitin binding	EC:3.2.1.14	IPR000726; IPR001002; IPR023346; G3DSA:1.10.530.10 (GENE3D), PTHR22595 (PANTHER), PTHR22595:SF7 (PANTHER), tmhmm (TMHMM)
168d11	chi4_brana ame: full=basic endochitinase chb4 flags: precursor	1310	20	6.82934e-96	0.513	4	F:chitinase activity; P:chitin catabolic process; P:cell wall macromolecule catabolic process; F:chitin binding	EC:3.2.1.14	IPR000726; IPR001002; IPR018371; IPR023346; G3DSA:1.10.530.10 (GENE3D), PTHR22595 (PANTHER), PTHR22595:SF7 (PANTHER), SignalP-NN(euk) (SIGNALP), tmhmm (TMHMM)
164g10	chi4_brana ame: full=basic endochitinase chb4 flags: precursor	1327	20	1.98227e-135	0.6175	5	F:chitinase activity; P:chitin catabolic process; P:cell wall macromolecule catabolic process; F:chitin binding; P:carbohydrate metabolic process	EC:3.2.1.14	IPR000726; IPR001002; IPR016283; IPR018371; IPR023346; G3DSA:1.10.530.10 (GENE3D), PTHR22595 (PANTHER), PTHR22595:SF7 (PANTHER), SignalP-NN(euk) (SIGNALP), tmhmm (TMHMM)
164b09	chi4_brana ame: full=basic endochitinase chb4 flags: precursor	1279	20	8.7346e-111	0.491	5	F:chitinase activity; P:chitin catabolic process; P:cell wall macromolecule catabolic process; F:chitin binding; P:carbohydrate metabolic process	EC:3.2.1.14	IPR000726; IPR001002; IPR016283; IPR023346; G3DSA:1.10.530.10 (GENE3D), PTHR22595 (PANTHER), PTHR22595:SF7 (PANTHER), tmhmm (TMHMM)
164b08	def3_brana ame: full=defensin-like protein 3 ame: full=cysteine-rich antifungal protein 3 short=afp3 flags: precursor	1366	20	4.17929e-39	0.8635	16	P:defense response; P:killing of cells of other organism; P:defense response to fungus; C:extracellular region; C:cell wall; F:molecular_function; P:ethylene mediated signaling pathway; P:response to salicylic acid stimulus; P:response to ethylene stimulus; P:response to insect; P:jasmonic acid and ethylene-dependent systemic resistance; P:response to jasmonic acid stimulus; P:defense response to…		no IPS match
164b05	chi4_brana ame: full=basic endochitinase chb4 flags: precursor	1323	20	7.24987e-64	0.557	26	P:defense response; F:chitinase activity; F:hydrolase activity; F:chitin binding; P:cell wall macromolecule catabolic process; P:polysaccharide catabolic process; P:carbohydrate metabolic process; C:extracellular region; P:metabolic process; P:chitin catabolic process; F:hydrolase activity, acting on glycosyl bonds; C:extracellular space; C:cytoplasmic membrane-bounded vesicle; P:response to othe…		SignalP-NN(euk) (SIGNALP), tmhmm (TMHMM)
164a07	chi4_brana ame: full=basic endochitinase chb4 flags: precursor	1357	20	1.07053e-61	0.559	26	P:defense response; F:chitinase activity; F:hydrolase activity; F:chitin binding; P:cell wall macromolecule catabolic process; P:polysaccharide catabolic process; P:carbohydrate metabolic process; C:extracellular region; P:metabolic process; P:chitin catabolic process; F:hydrolase activity, acting on glycosyl bonds; C:extracellular space; C:cytoplasmic membrane-bounded vesicle; C:plant-type cell …		SignalP-NN(euk) (SIGNALP), tmhmm (TMHMM)
163d06	def4_rapsa ame: full=defensin-like protein 4 ame: full=cysteine-rich antifungal protein 4 short=afp4 flags: precursor	931	18	4.95149e-28	0.7183	15	P:defense response; P:killing of cells of other organism; P:defense response to fungus; C:extracellular region; C:cell wall; F:molecular_function; P:response to salicylic acid stimulus; P:response to ethylene stimulus; P:response to insect; P:jasmonic acid and ethylene-dependent systemic resistance; P:response to jasmonic acid stimulus; P:ethylene mediated signaling pathway; P:defense response to…		no IPS match
162g04	def3_brana ame: full=defensin-like protein 3 ame: full=cysteine-rich antifungal protein 3 short=afp3 flags: precursor	965	20	8.67118e-40	0.8635	1	P:defense response	-	IPR003614; IPR008176; G3DSA:3.30.30.10 (GENE3D), SignalP-NN(euk) (SIGNALP), tmhmm (TMHMM), SSF57095 (SUPERFAMILY)
160h08	h2a3_arath ame: full=probable histone ame: full=hta2	1315	20	4.6819e-54	0.928	5	C:nucleosome; F:DNA binding; C:nucleus; P:nucleosome assembly; F:protein heterodimerization activity	-	IPR002119; IPR007125; IPR009072; PTHR23430 (PANTHER)
159f11	h2a5_arath ame: full=probable histone ame: full=hta7	927	20	7.82721e-52	0.8695	16	P:calcium ion transport; P:response to salt stress; C:nucleosome; P:nucleosome assembly; P:Golgi organization; C:nucleolus; C:nucleus; F:DNA binding; C:chromosome; C:plasmodesma; P:cell proliferation; P:response to wounding; P:DNA mediated transformation; P:response to bacterium; C:cell wall; P:chromosome organization		no IPS match
158e10	gasa1_arath ame: full=gibberellin-regulated protein 1 ame: full=gast1 protein homolog 1 flags: precursor	927	17	3.86038e-41	0.6194	16	P:response to gibberellin stimulus; F:molecular_function; P:defense response; C:cell wall; C:extracellular region; F:protein binding; P:gibberellic acid mediated signaling pathway; P:response to fructose stimulus; P:response to glucose stimulus; P:seed dormancy process; P:response to sucrose stimulus; P:response to karrikin; P:heat acclimation; P:response to salicylic acid stimulus; C:plasmodesma…		IPR003854; SignalP-NN(euk) (SIGNALP)
157e05	chi4_brana ame: full=basic endochitinase chb4 flags: precursor	1354	20	5.7176e-166	0.622	25	P:defense response; F:chitinase activity; F:hydrolase activity; F:chitin binding; P:cell wall macromolecule catabolic process; P:polysaccharide catabolic process; P:carbohydrate metabolic process; C:extracellular region; P:metabolic process; P:chitin catabolic process; F:hydrolase activity, acting on glycosyl bonds; C:extracellular space; C:cytoplasmic membrane-bounded vesicle; P:response to othe…		tmhmm (TMHMM)
156e11	chi4_brana ame: full=basic endochitinase chb4 flags: precursor	1380	20	1.5784e-161	0.621	5	F:chitinase activity; P:chitin catabolic process; P:cell wall macromolecule catabolic process; F:chitin binding; P:carbohydrate metabolic process	EC:3.2.1.14	IPR000726; IPR001002; IPR016283; IPR018371; IPR023346; G3DSA:1.10.530.10 (GENE3D), PTHR22595 (PANTHER), PTHR22595:SF7 (PANTHER), SignalP-NN(euk) (SIGNALP), tmhmm (TMHMM)
156c09	def02_arath ame: full=defensin-like protein 2 ame: full=low-molecular-weight cysteine-rich protein 69 short=protein lcr69 ame: full=plant defensin flags: precursor	1383	13	1.93715e-27	0.7769	24	P:defense response; C:cell wall; F:peptidase inhibitor activity; C:plant-type cell wall; C:plasma membrane; P:root morphogenesis; P:regulation of cell size; P:auxin polar transport; P:regulation of meristem growth; P:cysteine biosynthetic process; C:plasmodesma; P:regulation of hormone levels; P:pattern specification process; P:cell tip growth; P:growth; P:multidimensional cell growth; P:root hai…		no IPS match
156c08	chi4_brana ame: full=basic endochitinase chb4 flags: precursor	1359	20	2.58767e-110	0.491	27	P:defense response; F:chitinase activity; F:hydrolase activity; F:chitin binding; P:cell wall macromolecule catabolic process; P:polysaccharide catabolic process; P:carbohydrate metabolic process; C:extracellular region; P:metabolic process; P:chitin catabolic process; F:hydrolase activity, acting on glycosyl bonds; C:extracellular space; C:cytoplasmic membrane-bounded vesicle; P:response to othe…		tmhmm (TMHMM)
153e10	def3_brana ame: full=defensin-like protein 3 ame: full=cysteine-rich antifungal protein 3 short=afp3 flags: precursor	1376	20	5.67263e-39	0.8635	16	P:defense response; P:killing of cells of other organism; P:defense response to fungus; C:extracellular region; C:cell wall; F:molecular_function; P:ethylene mediated signaling pathway; P:response to salicylic acid stimulus; P:response to ethylene stimulus; P:response to insect; P:jasmonic acid and ethylene-dependent systemic resistance; P:response to jasmonic acid stimulus; P:defense response to…		no IPS match
153d12	def4_rapsa ame: full=defensin-like protein 4 ame: full=cysteine-rich antifungal protein 4 short=afp4 flags: precursor	1370	19	3.58361e-39	0.8663	15	P:defense response; P:killing of cells of other organism; P:defense response to fungus; C:extracellular region; C:cell wall; F:molecular_function; P:ethylene mediated signaling pathway; P:response to salicylic acid stimulus; P:response to ethylene stimulus; P:response to insect; P:jasmonic acid and ethylene-dependent systemic resistance; P:response to jasmonic acid stimulus; P:defense response to…		SignalP-NN(euk) (SIGNALP)
152h071	gasa4_arath ame: full=gibberellin-regulated protein 4 ame: full=gast1 protein homolog 4 flags: precursor	782	17	1.44837e-41	0.61	16	P:gibberellic acid mediated signaling pathway; P:response to gibberellin stimulus; P:response to fructose stimulus; P:response to glucose stimulus; F:molecular_function; P:seed dormancy process; P:response to sucrose stimulus; P:response to karrikin; C:extracellular region; P:heat acclimation; P:response to salicylic acid stimulus; C:plasmodesma; P:response to heat; P:defense response; C:cell wal…		no IPS match
152f06	chi4_brana ame: full=basic endochitinase chb4 flags: precursor	938	20	4.15593e-71	0.5055	4	F:chitinase activity; P:chitin catabolic process; P:cell wall macromolecule catabolic process; F:chitin binding	EC:3.2.1.14	IPR000726; IPR001002; IPR023346; G3DSA:1.10.530.10 (GENE3D), PTHR22595 (PANTHER), PTHR22595:SF7 (PANTHER), SignalP-NN(euk) (SIGNALP), tmhmm (TMHMM)
152c01	def4_rapsa ame: full=defensin-like protein 4 ame: full=cysteine-rich antifungal protein 4 short=afp4 flags: precursor	932	19	7.00234e-40	0.8663	15	P:defense response; P:killing of cells of other organism; P:defense response to fungus; C:extracellular region; C:cell wall; F:molecular_function; P:ethylene mediated signaling pathway; P:response to salicylic acid stimulus; P:response to ethylene stimulus; P:response to insect; P:jasmonic acid and ethylene-dependent systemic resistance; P:response to jasmonic acid stimulus; P:defense response to…		no IPS match
151d06	chi4_brana ame: full=basic endochitinase chb4 flags: precursor	1301	20	3.26993e-111	0.491	27	P:defense response; F:chitinase activity; F:hydrolase activity; F:chitin binding; P:cell wall macromolecule catabolic process; P:polysaccharide catabolic process; P:carbohydrate metabolic process; C:extracellular region; P:metabolic process; P:chitin catabolic process; F:hydrolase activity, acting on glycosyl bonds; C:extracellular space; C:cytoplasmic membrane-bounded vesicle; P:response to othe…		tmhmm (TMHMM)
150f07	chi4_brana ame: full=basic endochitinase chb4 flags: precursor	1266	20	6.7466e-110	0.4865	5	F:chitinase activity; P:chitin catabolic process; P:cell wall macromolecule catabolic process; F:chitin binding; P:carbohydrate metabolic process	EC:3.2.1.14	IPR000726; IPR001002; IPR016283; IPR023346; G3DSA:1.10.530.10 (GENE3D), PTHR22595 (PANTHER), PTHR22595:SF7 (PANTHER), tmhmm (TMHMM)
150e08	chi4_brana ame: full=basic endochitinase chb4 flags: precursor	1235	20	4.01166e-131	0.616	5	F:chitinase activity; P:chitin catabolic process; P:cell wall macromolecule catabolic process; F:chitin binding; P:carbohydrate metabolic process	EC:3.2.1.14	IPR000726; IPR001002; IPR016283; IPR018371; IPR023346; G3DSA:1.10.530.10 (GENE3D), PTHR22595 (PANTHER), PTHR22595:SF7 (PANTHER), SignalP-NN(euk) (SIGNALP), tmhmm (TMHMM)
149h12	chi4_brana ame: full=basic endochitinase chb4 flags: precursor	1364	20	4.20225e-135	0.6205	5	F:chitinase activity; P:chitin catabolic process; P:cell wall macromolecule catabolic process; F:chitin binding; P:carbohydrate metabolic process	EC:3.2.1.14	IPR000726; IPR001002; IPR016283; IPR018371; IPR023346; G3DSA:1.10.530.10 (GENE3D), PTHR22595 (PANTHER), PTHR22595:SF7 (PANTHER), SignalP-NN(euk) (SIGNALP), tmhmm (TMHMM)
149g04	chi4_brana ame: full=basic endochitinase chb4 flags: precursor	1206	20	6.22194e-108	0.62	5	F:chitinase activity; P:chitin catabolic process; P:cell wall macromolecule catabolic process; F:chitin binding; P:carbohydrate metabolic process	EC:3.2.1.14	IPR000726; IPR001002; IPR016283; IPR018371; IPR023346; G3DSA:1.10.530.10 (GENE3D), PTHR22595 (PANTHER), PTHR22595:SF7 (PANTHER), SignalP-NN(euk) (SIGNALP), tmhmm (TMHMM)
149d07	chi4_brana ame: full=basic endochitinase chb4 flags: precursor	1360	20	1.28657e-156	0.6105	5	F:chitinase activity; P:chitin catabolic process; P:cell wall macromolecule catabolic process; F:chitin binding; P:carbohydrate metabolic process	EC:3.2.1.14	IPR000726; IPR001002; IPR016283; IPR018371; IPR023346; G3DSA:1.10.530.10 (GENE3D), PTHR22595 (PANTHER), PTHR22595:SF7 (PANTHER), SignalP-NN(euk) (SIGNALP), tmhmm (TMHMM)
149d04	def3_brana ame: full=defensin-like protein 3 ame: full=cysteine-rich antifungal protein 3 short=afp3 flags: precursor	1369	20	4.86813e-39	0.8635	16	P:defense response; P:killing of cells of other organism; P:defense response to fungus; C:extracellular region; C:cell wall; F:molecular_function; P:ethylene mediated signaling pathway; P:response to salicylic acid stimulus; P:response to ethylene stimulus; P:response to insect; P:jasmonic acid and ethylene-dependent systemic resistance; P:response to jasmonic acid stimulus; P:defense response to…		no IPS match
148e12	chi4_brana ame: full=basic endochitinase chb4 flags: precursor	1332	20	3.87224e-119	0.6215	5	F:chitinase activity; P:chitin catabolic process; P:cell wall macromolecule catabolic process; F:chitin binding; P:carbohydrate metabolic process	EC:3.2.1.14	IPR000726; IPR001002; IPR016283; IPR018371; IPR023346; G3DSA:1.10.530.10 (GENE3D), PTHR22595 (PANTHER), PTHR22595:SF7 (PANTHER), SignalP-NN(euk) (SIGNALP)
148e09	def4_rapsa ame: full=defensin-like protein 4 ame: full=cysteine-rich antifungal protein 4 short=afp4 flags: precursor	1362	19	5.46523e-39	0.8663	15	P:defense response; P:killing of cells of other organism; P:defense response to fungus; C:extracellular region; C:cell wall; F:molecular_function; P:ethylene mediated signaling pathway; P:response to salicylic acid stimulus; P:response to ethylene stimulus; P:response to insect; P:jasmonic acid and ethylene-dependent systemic resistance; P:response to jasmonic acid stimulus; P:defense response to…		no IPS match
148e08	chi4_brana ame: full=basic endochitinase chb4 flags: precursor	1355	20	2.09179e-124	0.5965	5	F:chitinase activity; P:chitin catabolic process; P:cell wall macromolecule catabolic process; F:chitin binding; P:carbohydrate metabolic process	EC:3.2.1.14	IPR000726; IPR001002; IPR016283; IPR018371; IPR023346; G3DSA:1.10.530.10 (GENE3D), PTHR22595 (PANTHER), PTHR22595:SF7 (PANTHER), SignalP-NN(euk) (SIGNALP), tmhmm (TMHMM)
148b10	chi4_brana ame: full=basic endochitinase chb4 flags: precursor	1329	20	1.32151e-144	0.596	5	F:chitinase activity; P:chitin catabolic process; P:cell wall macromolecule catabolic process; F:chitin binding; P:carbohydrate metabolic process	EC:3.2.1.14	IPR000726; IPR001002; IPR016283; IPR018371; IPR023346; G3DSA:1.10.530.10 (GENE3D), PTHR22595 (PANTHER), PTHR22595:SF7 (PANTHER), SignalP-NN(euk) (SIGNALP)
147b08	def4_rapsa ame: full=defensin-like protein 4 ame: full=cysteine-rich antifungal protein 4 short=afp4 flags: precursor	922	19	2.88147e-40	0.8663	15	P:defense response; P:killing of cells of other organism; P:defense response to fungus; C:extracellular region; C:cell wall; F:molecular_function; P:ethylene mediated signaling pathway; P:response to salicylic acid stimulus; P:response to ethylene stimulus; P:response to insect; P:jasmonic acid and ethylene-dependent systemic resistance; P:response to jasmonic acid stimulus; P:defense response to…		no IPS match
146a11	def4_rapsa ame: full=defensin-like protein 4 ame: full=cysteine-rich antifungal protein 4 short=afp4 flags: precursor	917	19	3.74519e-40	0.8663	15	P:defense response; P:killing of cells of other organism; P:defense response to fungus; C:extracellular region; C:cell wall; F:molecular_function; P:ethylene mediated signaling pathway; P:response to salicylic acid stimulus; P:response to ethylene stimulus; P:response to insect; P:jasmonic acid and ethylene-dependent systemic resistance; P:response to jasmonic acid stimulus; P:defense response to…		SignalP-NN(euk) (SIGNALP)
145c08	def3_brana ame: full=defensin-like protein 3 ame: full=cysteine-rich antifungal protein 3 short=afp3 flags: precursor	945	20	5.32967e-40	0.8635	1	P:defense response	-	IPR003614; IPR008176; G3DSA:3.30.30.10 (GENE3D), SignalP-NN(euk) (SIGNALP), tmhmm (TMHMM), SSF57095 (SUPERFAMILY)
141f04	def4_rapsa ame: full=defensin-like protein 4 ame: full=cysteine-rich antifungal protein 4 short=afp4 flags: precursor	924	19	2.61395e-38	0.8384	15	P:defense response; P:killing of cells of other organism; P:defense response to fungus; C:extracellular region; C:cell wall; F:molecular_function; P:ethylene mediated signaling pathway; P:response to salicylic acid stimulus; P:response to ethylene stimulus; P:response to insect; P:jasmonic acid and ethylene-dependent systemic resistance; P:response to jasmonic acid stimulus; P:defense response to…		no IPS match
138g11	chi4_brana ame: full=basic endochitinase chb4 flags: precursor	912	20	1.36043e-61	0.576	5	F:chitinase activity; P:chitin catabolic process; P:cell wall macromolecule catabolic process; F:chitin binding; P:carbohydrate metabolic process	EC:3.2.1.14	IPR000726; IPR001002; IPR016283; IPR018371; IPR023346; G3DSA:1.10.530.10 (GENE3D), PTHR22595 (PANTHER), PTHR22595:SF7 (PANTHER), PS51257 (PROFILE), SignalP-NN(euk) (SIGNALP)
134e03	h2axb_arath ame: full=probable histone h2axb ame: full=hta3	903	20	7.5986e-65	0.936	13	P:RNA methylation; P:cell proliferation; C:nucleosome; P:nucleosome assembly; C:nucleolus; C:nucleus; F:DNA binding; C:chromosome; P:response to wounding; P:DNA mediated transformation; F:protein binding; P:response to bacterium; C:cell wall		no IPS match
126g06	def1_rapsa ame: full=defensin-like protein 1 ame: full=cysteine-rich antifungal protein 1 short=afp1 flags: precursor	905	17	1.72854e-10	0.5876	15	P:defense response; P:killing of cells of other organism; P:defense response to fungus; C:extracellular region; P:response to salicylic acid stimulus; C:cell wall; F:molecular_function; P:response to ethylene stimulus; P:response to insect; P:jasmonic acid and ethylene-dependent systemic resistance; P:response to jasmonic acid stimulus; P:ethylene mediated signaling pathway; P:defense response to…		no IPS match
126a02	def4_rapsa ame: full=defensin-like protein 4 ame: full=cysteine-rich antifungal protein 4 short=afp4 flags: precursor	922	19	5.87172e-40	0.8605	15	P:defense response; P:killing of cells of other organism; P:defense response to fungus; C:extracellular region; C:cell wall; F:molecular_function; P:ethylene mediated signaling pathway; P:response to salicylic acid stimulus; P:response to ethylene stimulus; P:response to insect; P:jasmonic acid and ethylene-dependent systemic resistance; P:response to jasmonic acid stimulus; P:defense response to…		no IPS match
123b031	def4_rapsa ame: full=defensin-like protein 4 ame: full=cysteine-rich antifungal protein 4 short=afp4 flags: precursor	958	19	1.32515e-39	0.8332	15	P:defense response; P:killing of cells of other organism; P:defense response to fungus; C:extracellular region; C:cell wall; F:molecular_function; P:ethylene mediated signaling pathway; P:response to salicylic acid stimulus; P:response to ethylene stimulus; P:response to insect; P:jasmonic acid and ethylene-dependent systemic resistance; P:response to jasmonic acid stimulus; P:defense response to…		no IPS match
120e03	gasa9_arath ame: full=gibberellin-regulated protein 9 ame: full=gast1 protein homolog 9 flags: precursor	915	19	1.75454e-53	0.5921	16	P:response to gibberellin stimulus; F:molecular_function; P:defense response; C:cell wall; C:extracellular region; F:protein binding; P:gibberellic acid mediated signaling pathway; P:response to fructose stimulus; P:response to glucose stimulus; P:seed dormancy process; P:response to sucrose stimulus; P:response to karrikin; P:heat acclimation; P:response to salicylic acid stimulus; C:plasmodesma…		IPR003854; SignalP-NN(euk) (SIGNALP), tmhmm (TMHMM)
119f01	h2av3_arath ame: full=probable histone h2a variant 3 ame: full= z 3 ame: full=hta9	967	20	8.18166e-64	0.824	5	C:nucleosome; F:DNA binding; C:nucleus; P:nucleosome assembly; F:protein heterodimerization activity	-	IPR002119; IPR007125; IPR009072; PTHR23430 (PANTHER), tmhmm (TMHMM)
118f03	def4_rapsa ame: full=defensin-like protein 4 ame: full=cysteine-rich antifungal protein 4 short=afp4 flags: precursor	925	17	6.10384e-21	0.8547	15	P:defense response; P:killing of cells of other organism; P:defense response to fungus; C:extracellular region; C:cell wall; F:molecular_function; P:response to salicylic acid stimulus; P:response to ethylene stimulus; P:response to insect; P:jasmonic acid and ethylene-dependent systemic resistance; P:response to jasmonic acid stimulus; P:ethylene mediated signaling pathway; P:defense response to…		SignalP-NN(euk) (SIGNALP)
116a09	chi4_brana ame: full=basic endochitinase chb4 flags: precursor	826	20	3.57002e-58	0.621	27	P:defense response; F:chitinase activity; F:hydrolase activity; F:chitin binding; P:cell wall macromolecule catabolic process; P:polysaccharide catabolic process; P:carbohydrate metabolic process; C:extracellular region; P:metabolic process; P:chitin catabolic process; F:hydrolase activity, acting on glycosyl bonds; C:extracellular space; C:cytoplasmic membrane-bounded vesicle; P:response to othe…
114g10	chi4_brana ame: full=basic endochitinase chb4 flags: precursor	775	20	9.30491e-48	0.6115	27	P:defense response; F:chitinase activity; F:hydrolase activity; F:chitin binding; P:cell wall macromolecule catabolic process; P:polysaccharide catabolic process; P:carbohydrate metabolic process; C:extracellular region; P:metabolic process; P:chitin catabolic process; F:hydrolase activity, acting on glycosyl bonds; C:extracellular space; C:cytoplasmic membrane-bounded vesicle; P:response to othe…
111g11	chi4_brana ame: full=basic endochitinase chb4 flags: precursor	705	15	5.83094e-33	0.6807	23	P:defense response; F:chitinase activity; F:hydrolase activity; F:chitin binding; P:cell wall macromolecule catabolic process; P:polysaccharide catabolic process; P:carbohydrate metabolic process; C:extracellular region; P:metabolic process; P:chitin catabolic process; F:hydrolase activity, acting on glycosyl bonds; C:extracellular space; C:plant-type cell wall; C:apoplast; P:somatic embryogenesi…
110b02	def4_rapsa ame: full=defensin-like protein 4 ame: full=cysteine-rich antifungal protein 4 short=afp4 flags: precursor	905	19	1.47307e-32	0.8658	16	P:defense response; P:killing of cells of other organism; P:defense response to fungus; C:extracellular region; C:cell wall; F:molecular_function; P:ethylene mediated signaling pathway; P:response to salicylic acid stimulus; P:response to ethylene stimulus; P:response to insect; P:jasmonic acid and ethylene-dependent systemic resistance; P:response to jasmonic acid stimulus; P:defense response to…
107f05	def3_brana ame: full=defensin-like protein 3 ame: full=cysteine-rich antifungal protein 3 short=afp3 flags: precursor	1052	20	5.02387e-40	0.8635	16	P:defense response; P:killing of cells of other organism; P:defense response to fungus; C:extracellular region; C:cell wall; F:molecular_function; P:ethylene mediated signaling pathway; P:response to salicylic acid stimulus; P:response to ethylene stimulus; P:response to insect; P:jasmonic acid and ethylene-dependent systemic resistance; P:response to jasmonic acid stimulus; P:defense response to…
106d091	def3_brana ame: full=defensin-like protein 3 ame: full=cysteine-rich antifungal protein 3 short=afp3 flags: precursor	680	4	1.8474e-06	0.575	4	P:defense response; P:killing of cells of other organism; P:defense response to fungus; C:extracellular region		SignalP-NN(euk) (SIGNALP), tmhmm (TMHMM)
106d07	def3_brana ame: full=defensin-like protein 3 ame: full=cysteine-rich antifungal protein 3 short=afp3 flags: precursor	903	20	6.15466e-38	0.864	16	P:defense response; P:killing of cells of other organism; P:defense response to fungus; C:extracellular region; C:cell wall; F:molecular_function; P:ethylene mediated signaling pathway; P:response to salicylic acid stimulus; P:response to ethylene stimulus; P:response to insect; P:jasmonic acid and ethylene-dependent systemic resistance; P:response to jasmonic acid stimulus; P:defense response to…		no IPS match
105g03	chi4_brana ame: full=basic endochitinase chb4 flags: precursor	1344	20	1.49571e-175	0.619	5	F:chitinase activity; P:chitin catabolic process; P:cell wall macromolecule catabolic process; F:chitin binding; P:carbohydrate metabolic process	EC:3.2.1.14	IPR000726; IPR001002; IPR016283; IPR018371; IPR023346; G3DSA:1.10.530.10 (GENE3D), PTHR22595 (PANTHER), PTHR22595:SF7 (PANTHER)
105e08	chi4_brana ame: full=basic endochitinase chb4 flags: precursor	1340	20	7.44284e-136	0.6205	24	P:defense response; F:chitinase activity; F:hydrolase activity; F:chitin binding; P:cell wall macromolecule catabolic process; P:polysaccharide catabolic process; P:carbohydrate metabolic process; C:extracellular region; P:metabolic process; P:chitin catabolic process; F:hydrolase activity, acting on glycosyl bonds; C:extracellular space; C:cytoplasmic membrane-bounded vesicle; P:response to othe…		no IPS match
105e07	chi4_brana ame: full=basic endochitinase chb4 flags: precursor	1353	20	2.04099e-135	0.621	24	P:defense response; F:chitinase activity; F:hydrolase activity; F:chitin binding; P:cell wall macromolecule catabolic process; P:polysaccharide catabolic process; P:carbohydrate metabolic process; C:extracellular region; P:metabolic process; P:chitin catabolic process; F:hydrolase activity, acting on glycosyl bonds; C:extracellular space; C:cytoplasmic membrane-bounded vesicle; P:response to othe…		no IPS match
105b09	chi4_brana ame: full=basic endochitinase chb4 flags: precursor	1321	20	1.57464e-135	0.6165	5	F:chitinase activity; P:chitin catabolic process; P:cell wall macromolecule catabolic process; F:chitin binding; P:carbohydrate metabolic process	EC:3.2.1.14	IPR000726; IPR001002; IPR016283; IPR023346; G3DSA:1.10.530.10 (GENE3D), PTHR22595 (PANTHER), PTHR22595:SF7 (PANTHER), SignalP-NN(euk) (SIGNALP), tmhmm (TMHMM)
105b04	def3_brana ame: full=defensin-like protein 3 ame: full=cysteine-rich antifungal protein 3 short=afp3 flags: precursor	1369	20	1.43616e-33	0.865	16	P:defense response; P:killing of cells of other organism; P:defense response to fungus; C:extracellular region; C:cell wall; F:molecular_function; P:ethylene mediated signaling pathway; P:response to salicylic acid stimulus; P:response to ethylene stimulus; P:response to insect; P:jasmonic acid and ethylene-dependent systemic resistance; P:response to jasmonic acid stimulus; P:defense response to…		tmhmm (TMHMM)
105b03	chi4_brana ame: full=basic endochitinase chb4 flags: precursor	1400	20	7.05227e-135	0.6175	5	F:chitinase activity; P:chitin catabolic process; P:cell wall macromolecule catabolic process; F:chitin binding; P:carbohydrate metabolic process	EC:3.2.1.14	IPR000726; IPR001002; IPR016283; IPR023346; G3DSA:1.10.530.10 (GENE3D), PTHR22595 (PANTHER), PTHR22595:SF7 (PANTHER), SignalP-NN(euk) (SIGNALP)
104h08	chi4_brana ame: full=basic endochitinase chb4 flags: precursor	1433	20	4.20443e-126	0.61	27	P:defense response; F:chitinase activity; F:hydrolase activity; F:chitin binding; P:cell wall macromolecule catabolic process; P:polysaccharide catabolic process; P:carbohydrate metabolic process; C:extracellular region; P:metabolic process; P:chitin catabolic process; F:hydrolase activity, acting on glycosyl bonds; C:extracellular space; C:cytoplasmic membrane-bounded vesicle; C:plant-type cell …		no IPS match
104e06	chi4_brana ame: full=basic endochitinase chb4 flags: precursor	1412	20	1.96425e-139	0.6025	5	F:chitinase activity; P:chitin catabolic process; P:cell wall macromolecule catabolic process; F:chitin binding; P:carbohydrate metabolic process	EC:3.2.1.14	IPR000726; IPR001002; IPR016283; IPR018371; IPR023346; G3DSA:1.10.530.10 (GENE3D), PTHR22595 (PANTHER), PTHR22595:SF7 (PANTHER)
104a06	chi4_brana ame: full=basic endochitinase chb4 flags: precursor	1374	20	3.1675e-166	0.6225	3	F:chitinase activity; P:chitin catabolic process; P:cell wall macromolecule catabolic process	EC:3.2.1.14	IPR000726; IPR023346; G3DSA:1.10.530.10 (GENE3D), PTHR22595 (PANTHER), PTHR22595:SF7 (PANTHER)
103h01	chi4_brana ame: full=basic endochitinase chb4 flags: precursor	1372	20	2.27316e-135	0.6205	5	F:chitinase activity; P:chitin catabolic process; P:cell wall macromolecule catabolic process; F:chitin binding; P:carbohydrate metabolic process	EC:3.2.1.14	IPR000726; IPR001002; IPR016283; IPR018371; IPR023346; G3DSA:1.10.530.10 (GENE3D), PTHR22595 (PANTHER), PTHR22595:SF7 (PANTHER), SignalP-NN(euk) (SIGNALP), tmhmm (TMHMM)
103f11	chi4_brana ame: full=basic endochitinase chb4 flags: precursor	1398	20	3.19115e-134	0.6185	24	P:defense response; F:chitinase activity; F:hydrolase activity; F:chitin binding; P:cell wall macromolecule catabolic process; P:polysaccharide catabolic process; P:carbohydrate metabolic process; C:extracellular region; P:metabolic process; P:chitin catabolic process; F:hydrolase activity, acting on glycosyl bonds; C:extracellular space; C:cytoplasmic membrane-bounded vesicle; P:response to othe…		SignalP-NN(euk) (SIGNALP)
103e04	chi4_brana ame: full=basic endochitinase chb4 flags: precursor	1374	20	1.36415e-135	0.616	5	F:chitinase activity; P:chitin catabolic process; P:cell wall macromolecule catabolic process; F:chitin binding; P:carbohydrate metabolic process	EC:3.2.1.14	IPR000726; IPR001002; IPR016283; IPR023346; G3DSA:1.10.530.10 (GENE3D), PTHR22595 (PANTHER), PTHR22595:SF7 (PANTHER), SignalP-NN(euk) (SIGNALP), tmhmm (TMHMM)
102b09	nltp3_arath ame: full=non-specific lipid-transfer protein 3 short=ltp 3 flags: precursor	922	20	1.04534e-46	0.6805	2	P:lipid transport; F:lipid binding	-	IPR000528; IPR013770; IPR016140; SignalP-NN(euk) (SIGNALP)
100d10	chi4_brana ame: full=basic endochitinase chb4 flags: precursor	1410	20	1.07013e-127	0.61	5	F:chitinase activity; P:chitin catabolic process; P:cell wall macromolecule catabolic process; F:chitin binding; P:carbohydrate metabolic process	EC:3.2.1.14	IPR000726; IPR001002; IPR016283; IPR018371; IPR023346; G3DSA:1.10.530.10 (GENE3D), PTHR22595 (PANTHER), PTHR22595:SF7 (PANTHER), SignalP-NN(euk) (SIGNALP), tmhmm (TMHMM)
100c06	chi4_brana ame: full=basic endochitinase chb4 flags: precursor	1435	20	3.38578e-136	0.621	5	F:chitinase activity; P:chitin catabolic process; P:cell wall macromolecule catabolic process; F:chitin binding; P:carbohydrate metabolic process	EC:3.2.1.14	IPR000726; IPR001002; IPR016283; IPR018371; IPR023346; G3DSA:1.10.530.10 (GENE3D), PTHR22595 (PANTHER), PTHR22595:SF7 (PANTHER), SignalP-NN(euk) (SIGNALP), tmhmm (TMHMM)
100a05	chi4_brana ame: full=basic endochitinase chb4 flags: precursor	1373	20	2.58971e-135	0.62	5	F:chitinase activity; P:chitin catabolic process; P:cell wall macromolecule catabolic process; F:chitin binding; P:carbohydrate metabolic process	EC:3.2.1.14	IPR000726; IPR001002; IPR016283; IPR018371; IPR023346; G3DSA:1.10.530.10 (GENE3D), PTHR22595 (PANTHER), PTHR22595:SF7 (PANTHER), SignalP-NN(euk) (SIGNALP)
100a02	chi4_brana ame: full=basic endochitinase chb4 flags: precursor	1293	20	6.07772e-110	0.491	27	P:defense response; F:chitinase activity; F:hydrolase activity; F:chitin binding; P:cell wall macromolecule catabolic process; P:polysaccharide catabolic process; P:carbohydrate metabolic process; C:extracellular region; P:metabolic process; P:chitin catabolic process; F:hydrolase activity, acting on glycosyl bonds; C:extracellular space; C:cytoplasmic membrane-bounded vesicle; P:response to othe…		no IPS match
098g10	chi4_brana ame: full=basic endochitinase chb4 flags: precursor	1356	20	9.46376e-167	0.62	5	F:chitinase activity; P:chitin catabolic process; P:cell wall macromolecule catabolic process; F:chitin binding; P:carbohydrate metabolic process	EC:3.2.1.14	IPR000726; IPR001002; IPR016283; IPR018371; IPR023346; G3DSA:1.10.530.10 (GENE3D), PTHR22595 (PANTHER), PTHR22595:SF7 (PANTHER), SignalP-NN(euk) (SIGNALP), tmhmm (TMHMM)
098g02	chi4_brana ame: full=basic endochitinase chb4 flags: precursor	1392	20	2.91337e-135	0.62	5	F:chitinase activity; P:chitin catabolic process; P:cell wall macromolecule catabolic process; F:chitin binding; P:carbohydrate metabolic process	EC:3.2.1.14	IPR000726; IPR001002; IPR016283; IPR018371; IPR023346; G3DSA:1.10.530.10 (GENE3D), PTHR22595 (PANTHER), PTHR22595:SF7 (PANTHER), SignalP-NN(euk) (SIGNALP), tmhmm (TMHMM)
098e05	chi4_brana ame: full=basic endochitinase chb4 flags: precursor	1333	20	1.01623e-118	0.51	5	F:chitinase activity; P:chitin catabolic process; P:cell wall macromolecule catabolic process; F:chitin binding; P:carbohydrate metabolic process	EC:3.2.1.14	IPR000726; IPR001002; IPR016283; IPR018371; IPR023346; G3DSA:1.10.530.10 (GENE3D), PTHR22595 (PANTHER), PTHR22595:SF7 (PANTHER)
098d10	chi4_brana ame: full=basic endochitinase chb4 flags: precursor	1367	20	2.8166e-102	0.6415	4	F:chitinase activity; P:chitin catabolic process; P:cell wall macromolecule catabolic process; F:chitin binding	EC:3.2.1.14	IPR000726; IPR001002; IPR018371; IPR023346; G3DSA:1.10.530.10 (GENE3D), PTHR22595 (PANTHER), PTHR22595:SF7 (PANTHER), SignalP-NN(euk) (SIGNALP)
098d06	chi4_brana ame: full=basic endochitinase chb4 flags: precursor	1356	20	5.30437e-136	0.626	22	P:defense response; F:chitinase activity; F:hydrolase activity; F:chitin binding; P:cell wall macromolecule catabolic process; P:polysaccharide catabolic process; P:carbohydrate metabolic process; C:extracellular region; P:metabolic process; P:chitin catabolic process; F:hydrolase activity, acting on glycosyl bonds; C:extracellular space; C:cytoplasmic membrane-bounded vesicle; P:response to othe…		SignalP-NN(euk) (SIGNALP)
098d05	chi4_brana ame: full=basic endochitinase chb4 flags: precursor	1381	20	4.68365e-166	0.624	25	P:defense response; F:chitinase activity; F:hydrolase activity; F:chitin binding; P:cell wall macromolecule catabolic process; P:polysaccharide catabolic process; P:carbohydrate metabolic process; C:extracellular region; P:metabolic process; P:chitin catabolic process; F:hydrolase activity, acting on glycosyl bonds; C:extracellular space; C:cytoplasmic membrane-bounded vesicle; P:response to othe…		no IPS match
098d02	chi4_brana ame: full=basic endochitinase chb4 flags: precursor	1403	20	9.25902e-157	0.6175	5	F:chitinase activity; P:chitin catabolic process; P:cell wall macromolecule catabolic process; F:chitin binding; P:carbohydrate metabolic process	EC:3.2.1.14	IPR000726; IPR001002; IPR016283; IPR018371; IPR023346; G3DSA:1.10.530.10 (GENE3D), PTHR22595 (PANTHER), PTHR22595:SF7 (PANTHER), SignalP-NN(euk) (SIGNALP), tmhmm (TMHMM)
098c01	def3_brana ame: full=defensin-like protein 3 ame: full=cysteine-rich antifungal protein 3 short=afp3 flags: precursor	1351	20	3.84601e-38	0.86	16	P:defense response; P:killing of cells of other organism; P:defense response to fungus; C:extracellular region; P:response to salicylic acid stimulus; C:cell wall; F:molecular_function; P:response to ethylene stimulus; P:response to insect; P:jasmonic acid and ethylene-dependent systemic resistance; P:response to jasmonic acid stimulus; P:ethylene mediated signaling pathway; P:defense response to…
096h11	chi4_brana ame: full=basic endochitinase chb4 flags: precursor	1297	20	5.43081e-118	0.6305	5	F:chitinase activity; P:chitin catabolic process; P:cell wall macromolecule catabolic process; F:chitin binding; P:carbohydrate metabolic process	EC:3.2.1.14	IPR000726; IPR001002; IPR016283; IPR018371; IPR023346; G3DSA:1.10.530.10 (GENE3D), PTHR22595 (PANTHER), PTHR22595:SF7 (PANTHER), SignalP-NN(euk) (SIGNALP), tmhmm (TMHMM)
096h02	chi4_brana ame: full=basic endochitinase chb4 flags: precursor	1412	20	3.55563e-97	0.629	4	F:chitinase activity; P:chitin catabolic process; P:cell wall macromolecule catabolic process; F:chitin binding	EC:3.2.1.14	IPR000726; IPR001002; IPR018371; IPR023346; G3DSA:1.10.530.10 (GENE3D), PTHR22595 (PANTHER), PTHR22595:SF7 (PANTHER), SignalP-NN(euk) (SIGNALP)
096b01	chi4_brana ame: full=basic endochitinase chb4 flags: precursor	1342	20	4.24338e-123	0.642	5	F:chitinase activity; P:chitin catabolic process; P:cell wall macromolecule catabolic process; F:chitin binding; P:carbohydrate metabolic process	EC:3.2.1.14	IPR000726; IPR001002; IPR016283; IPR018371; IPR023346; G3DSA:1.10.530.10 (GENE3D), PTHR22595 (PANTHER), PTHR22595:SF7 (PANTHER), SignalP-NN(euk) (SIGNALP), tmhmm (TMHMM)
092h12	chi4_brana ame: full=basic endochitinase chb4 flags: precursor	1388	20	3.6528e-136	0.621	5	F:chitinase activity; P:chitin catabolic process; P:cell wall macromolecule catabolic process; F:chitin binding; P:carbohydrate metabolic process	EC:3.2.1.14	IPR000726; IPR001002; IPR016283; IPR018371; IPR023346; G3DSA:1.10.530.10 (GENE3D), PTHR22595 (PANTHER), PTHR22595:SF7 (PANTHER), SignalP-NN(euk) (SIGNALP), tmhmm (TMHMM)
092g07	chi4_brana ame: full=basic endochitinase chb4 flags: precursor	1305	20	1.27637e-120	0.6255	5	F:chitinase activity; P:chitin catabolic process; P:cell wall macromolecule catabolic process; F:chitin binding; P:carbohydrate metabolic process	EC:3.2.1.14	IPR000726; IPR001002; IPR016283; IPR018371; IPR023346; G3DSA:1.10.530.10 (GENE3D), PTHR22595 (PANTHER), PTHR22595:SF7 (PANTHER), SignalP-NN(euk) (SIGNALP), tmhmm (TMHMM)
092d07	chi4_brana ame: full=basic endochitinase chb4 flags: precursor	1451	20	2.27177e-91	0.631	4	F:chitinase activity; P:chitin catabolic process; P:cell wall macromolecule catabolic process; F:chitin binding	EC:3.2.1.14	IPR000726; IPR001002; IPR018371; IPR023346; G3DSA:1.10.530.10 (GENE3D), PTHR22595 (PANTHER), PTHR22595:SF7 (PANTHER), SignalP-NN(euk) (SIGNALP)
092d05	chi4_brana ame: full=basic endochitinase chb4 flags: precursor	1358	20	6.07958e-99	0.621	4	F:chitinase activity; P:chitin catabolic process; P:cell wall macromolecule catabolic process; F:chitin binding	EC:3.2.1.14	IPR000726; IPR001002; IPR018371; IPR023346; G3DSA:1.10.530.10 (GENE3D), PTHR22595 (PANTHER), PTHR22595:SF7 (PANTHER), SignalP-NN(euk) (SIGNALP), tmhmm (TMHMM)
092c07	chi4_brana ame: full=basic endochitinase chb4 flags: precursor	1214	20	5.42516e-116	0.636	5	F:chitinase activity; P:chitin catabolic process; P:cell wall macromolecule catabolic process; F:chitin binding; P:carbohydrate metabolic process	EC:3.2.1.14	IPR000726; IPR001002; IPR016283; IPR018371; IPR023346; G3DSA:1.10.530.10 (GENE3D), PTHR22595 (PANTHER), PTHR22595:SF7 (PANTHER)
089h121	def3_brana ame: full=defensin-like protein 3 ame: full=cysteine-rich antifungal protein 3 short=afp3 flags: precursor	900	20	6.27309e-39	0.8515	16	P:defense response; P:killing of cells of other organism; P:defense response to fungus; C:extracellular region; C:cell wall; F:molecular_function; P:ethylene mediated signaling pathway; P:response to salicylic acid stimulus; P:response to ethylene stimulus; P:response to insect; P:jasmonic acid and ethylene-dependent systemic resistance; P:response to jasmonic acid stimulus; P:defense response to…		no IPS match
087a05	chi4_brana ame: full=basic endochitinase chb4 flags: precursor	1452	20	1.03856e-99	0.6405	4	F:chitinase activity; P:chitin catabolic process; P:cell wall macromolecule catabolic process; F:chitin binding	EC:3.2.1.14	IPR000726; IPR001002; IPR018371; IPR023346; G3DSA:1.10.530.10 (GENE3D), PTHR22595 (PANTHER), PTHR22595:SF7 (PANTHER), SignalP-NN(euk) (SIGNALP), tmhmm (TMHMM)
085c12	chi4_brana ame: full=basic endochitinase chb4 flags: precursor	898	6	4.44912e-14	0.6367	1	F:chitin binding	-	IPR001002; IPR018371; PTHR22595 (PANTHER), PTHR22595:SF7 (PANTHER), SignalP-NN(euk) (SIGNALP), tmhmm (TMHMM)
084f11	def3_brana ame: full=defensin-like protein 3 ame: full=cysteine-rich antifungal protein 3 short=afp3 flags: precursor	909	20	5.25159e-40	0.8615	16	P:defense response; P:killing of cells of other organism; P:defense response to fungus; C:extracellular region; C:cell wall; F:molecular_function; P:ethylene mediated signaling pathway; P:response to salicylic acid stimulus; P:response to ethylene stimulus; P:response to insect; P:jasmonic acid and ethylene-dependent systemic resistance; P:response to jasmonic acid stimulus; P:defense response to…		SignalP-NN(euk) (SIGNALP)
083e101	def16_arath ame: full=defensin-like protein 16 ame: full=low-molecular-weight cysteine-rich protein 77 short=protein lcr77 ame: full=plant defensin ame: full=plant defensin flags: precursor	551	8	3.05958e-06	0.7088	12	P:response to salicylic acid stimulus; P:defense response; C:cell wall; F:molecular_function; P:response to ethylene stimulus; P:response to insect; P:jasmonic acid and ethylene-dependent systemic resistance; P:response to jasmonic acid stimulus; P:ethylene mediated signaling pathway; P:killing of cells of other organism; P:defense response to fungus; C:extracellular region		G3DSA:3.30.30.10 (GENE3D), SignalP-NN(euk) (SIGNALP), tmhmm (TMHMM)
066c101	chi4_brana ame: full=basic endochitinase chb4 flags: precursor	1130	20	2.41619e-69	0.564	29	P:defense response; F:chitinase activity; F:hydrolase activity; F:chitin binding; P:cell wall macromolecule catabolic process; P:polysaccharide catabolic process; P:carbohydrate metabolic process; C:extracellular region; P:metabolic process; P:chitin catabolic process; F:hydrolase activity, acting on glycosyl bonds; C:extracellular space; C:cytoplasmic membrane-bounded vesicle; P:response to othe…		no IPS match
065c06	h2a7_arath ame: full=probable histone ame: full=hta6	904	20	3.30225e-46	0.734	12	C:plasmodesma; P:cell proliferation; C:nucleosome; P:nucleosome assembly; C:nucleolus; C:nucleus; F:DNA binding; C:chromosome; P:chromosome organization; P:calcium ion transport; P:response to salt stress; P:Golgi organization		no IPS match
063d09	chi4_brana ame: full=basic endochitinase chb4 flags: precursor	783	7	2.53164e-14	0.7386	18	P:defense response; F:chitinase activity; F:hydrolase activity; F:chitin binding; P:cell wall macromolecule catabolic process; P:polysaccharide catabolic process; P:carbohydrate metabolic process; C:extracellular region; P:metabolic process; P:chitin catabolic process; F:hydrolase activity, acting on glycosyl bonds; C:extracellular space; C:cytoplasmic membrane-bounded vesicle; C:plant-type cell …		no IPS match
058b02	chi4_brana ame: full=basic endochitinase chb4 flags: precursor	897	20	4.23758e-72	0.621	22	P:defense response; F:chitinase activity; F:hydrolase activity; F:chitin binding; P:cell wall macromolecule catabolic process; P:polysaccharide catabolic process; P:carbohydrate metabolic process; C:extracellular region; P:metabolic process; P:chitin catabolic process; F:hydrolase activity, acting on glycosyl bonds; C:extracellular space; C:cytoplasmic membrane-bounded vesicle; P:response to othe…		no IPS match
046f06	chi4_brana ame: full=basic endochitinase chb4 flags: precursor	1377	20	6.15147e-94	0.631	3	F:chitinase activity; P:chitin catabolic process; P:cell wall macromolecule catabolic process	EC:3.2.1.14	IPR000726; IPR023346; G3DSA:1.10.530.10 (GENE3D), PTHR22595 (PANTHER), PTHR22595:SF7 (PANTHER)
046b09	chi4_brana ame: full=basic endochitinase chb4 flags: precursor	1299	20	3.09611e-78	0.502	3	F:chitinase activity; P:chitin catabolic process; P:cell wall macromolecule catabolic process	EC:3.2.1.14	IPR000726; IPR023346; G3DSA:1.10.530.10 (GENE3D), PTHR22595 (PANTHER), PTHR22595:SF7 (PANTHER)
042g06	chi4_brana ame: full=basic endochitinase chb4 flags: precursor	1374	20	9.22554e-136	0.6205	5	F:chitinase activity; P:chitin catabolic process; P:cell wall macromolecule catabolic process; F:chitin binding; P:carbohydrate metabolic process	EC:3.2.1.14	IPR000726; IPR001002; IPR016283; IPR018371; IPR023346; G3DSA:1.10.530.10 (GENE3D), PTHR22595 (PANTHER), PTHR22595:SF7 (PANTHER), SignalP-NN(euk) (SIGNALP), tmhmm (TMHMM)
035h08	def14_arath ame: full=defensin-like protein 14 ame: full=cysteine-rich antifungal protein at2g26010 ame: full=plant defensin flags: precursor	913	7	1.55102e-13	0.8929	15	P:defense response; C:cell wall; F:molecular_function; P:response to salicylic acid stimulus; P:response to ethylene stimulus; P:response to insect; P:jasmonic acid and ethylene-dependent systemic resistance; P:response to jasmonic acid stimulus; P:ethylene mediated signaling pathway; P:killing of cells of other organism; P:defense response to fungus; P:defense response to Gram-positive bacterium…		SignalP-NN(euk) (SIGNALP), tmhmm (TMHMM)
032e07	def4_rapsa ame: full=defensin-like protein 4 ame: full=cysteine-rich antifungal protein 4 short=afp4 flags: precursor	865	19	1.1747e-40	0.8663	15	P:defense response; P:killing of cells of other organism; P:defense response to fungus; C:extracellular region; C:cell wall; F:molecular_function; P:ethylene mediated signaling pathway; P:response to salicylic acid stimulus; P:response to ethylene stimulus; P:response to insect; P:jasmonic acid and ethylene-dependent systemic resistance; P:response to jasmonic acid stimulus; P:defense response to…		SignalP-NN(euk) (SIGNALP)
028g04	chi4_brana ame: full=basic endochitinase chb4 flags: precursor	867	20	9.42609e-45	0.4445	4	F:chitinase activity; P:chitin catabolic process; P:cell wall macromolecule catabolic process; F:chitin binding	EC:3.2.1.14	IPR000726; IPR001002; IPR018371; IPR023346; G3DSA:1.10.530.10 (GENE3D), PTHR22595 (PANTHER), PTHR22595:SF7 (PANTHER)
027b03	chi4_brana ame: full=basic endochitinase chb4 flags: precursor	899	20	1.13348e-72	0.4785	3	F:chitinase activity; P:chitin catabolic process; P:cell wall macromolecule catabolic process	EC:3.2.1.14	IPR000726; IPR023346; PTHR22595 (PANTHER), PTHR22595:SF17 (PANTHER)
026g07	chi4_brana ame: full=basic endochitinase chb4 flags: precursor	1412	20	5.26811e-131	0.62	5	F:chitinase activity; P:chitin catabolic process; P:cell wall macromolecule catabolic process; F:chitin binding; P:carbohydrate metabolic process	EC:3.2.1.14	IPR000726; IPR001002; IPR016283; IPR018371; IPR023346; G3DSA:1.10.530.10 (GENE3D), PTHR22595 (PANTHER), PTHR22595:SF7 (PANTHER), SignalP-NN(euk) (SIGNALP), tmhmm (TMHMM)
026f04	chi4_brana ame: full=basic endochitinase chb4 flags: precursor	1409	20	2.25119e-99	0.6445	3	F:chitinase activity; P:chitin catabolic process; P:cell wall macromolecule catabolic process	EC:3.2.1.14	IPR000726; IPR023346; G3DSA:3.30.20.10 (GENE3D), PTHR22595 (PANTHER), PTHR22595:SF7 (PANTHER), SignalP-NN(euk) (SIGNALP)
026a08	chi4_brana ame: full=basic endochitinase chb4 flags: precursor	1354	20	8.06938e-161	0.6235	5	F:chitinase activity; P:chitin catabolic process; P:cell wall macromolecule catabolic process; F:chitin binding; P:carbohydrate metabolic process	EC:3.2.1.14	IPR000726; IPR001002; IPR016283; IPR018371; IPR023346; G3DSA:1.10.530.10 (GENE3D), PTHR22595 (PANTHER), PTHR22595:SF7 (PANTHER), SignalP-NN(euk) (SIGNALP), tmhmm (TMHMM)
025g05	chi4_brana ame: full=basic endochitinase chb4 flags: precursor	1382	20	5.78941e-81	0.6325	4	F:chitinase activity; P:chitin catabolic process; P:cell wall macromolecule catabolic process; F:chitin binding	EC:3.2.1.14	IPR000726; IPR001002; IPR018371; IPR023346; G3DSA:1.10.530.10 (GENE3D), PTHR22595 (PANTHER), PTHR22595:SF7 (PANTHER), SignalP-NN(euk) (SIGNALP), tmhmm (TMHMM)
025e05	chi4_brana ame: full=basic endochitinase chb4 flags: precursor	1412	20	3.3841e-133	0.6215	5	F:chitinase activity; P:chitin catabolic process; P:cell wall macromolecule catabolic process; F:chitin binding; P:carbohydrate metabolic process	EC:3.2.1.14	IPR000726; IPR001002; IPR016283; IPR018371; IPR023346; G3DSA:1.10.530.10 (GENE3D), PTHR22595 (PANTHER), PTHR22595:SF7 (PANTHER), SignalP-NN(euk) (SIGNALP), tmhmm (TMHMM)
025e02	chi4_brana ame: full=basic endochitinase chb4 flags: precursor	1325	20	1.936e-136	0.621	24	P:defense response; F:chitinase activity; F:hydrolase activity; F:chitin binding; P:cell wall macromolecule catabolic process; P:polysaccharide catabolic process; P:carbohydrate metabolic process; C:extracellular region; P:metabolic process; P:chitin catabolic process; F:hydrolase activity, acting on glycosyl bonds; C:extracellular space; C:cytoplasmic membrane-bounded vesicle; P:response to othe…		SignalP-NN(euk) (SIGNALP)
025d061	def4_rapsa ame: full=defensin-like protein 4 ame: full=cysteine-rich antifungal protein 4 short=afp4 flags: precursor	814	19	6.34961e-40	0.8668	15	P:defense response; P:killing of cells of other organism; P:defense response to fungus; C:extracellular region; C:cell wall; F:molecular_function; P:ethylene mediated signaling pathway; P:response to salicylic acid stimulus; P:response to ethylene stimulus; P:response to insect; P:jasmonic acid and ethylene-dependent systemic resistance; P:response to jasmonic acid stimulus; P:defense response to…		SignalP-NN(euk) (SIGNALP), tmhmm (TMHMM)
025b04	chi4_brana ame: full=basic endochitinase chb4 flags: precursor	1380	20	1.21675e-134	0.616	24	P:defense response; F:chitinase activity; F:hydrolase activity; F:chitin binding; P:cell wall macromolecule catabolic process; P:polysaccharide catabolic process; P:carbohydrate metabolic process; C:extracellular region; P:metabolic process; P:chitin catabolic process; F:hydrolase activity, acting on glycosyl bonds; C:extracellular space; C:cytoplasmic membrane-bounded vesicle; P:response to othe…		no IPS match
024c08	chi4_brana ame: full=basic endochitinase chb4 flags: precursor	1449	20	2.23989e-128	0.623	5	F:chitinase activity; P:chitin catabolic process; P:cell wall macromolecule catabolic process; F:chitin binding; P:carbohydrate metabolic process	EC:3.2.1.14	IPR000726; IPR001002; IPR016283; IPR018371; IPR023346; G3DSA:1.10.530.10 (GENE3D), PTHR22595 (PANTHER), PTHR22595:SF7 (PANTHER), SignalP-NN(euk) (SIGNALP), tmhmm (TMHMM)
023h08	chi4_brana ame: full=basic endochitinase chb4 flags: precursor	1384	20	8.70038e-133	0.6175	5	F:chitinase activity; P:chitin catabolic process; P:cell wall macromolecule catabolic process; F:chitin binding; P:carbohydrate metabolic process	EC:3.2.1.14	IPR000726; IPR001002; IPR016283; IPR018371; IPR023346; G3DSA:1.10.530.10 (GENE3D), PTHR22595 (PANTHER), PTHR22595:SF7 (PANTHER), SignalP-NN(euk) (SIGNALP), tmhmm (TMHMM)
023a08	chi4_brana ame: full=basic endochitinase chb4 flags: precursor	1348	20	2.32312e-166	0.623	22	P:defense response; F:chitinase activity; F:hydrolase activity; F:chitin binding; P:cell wall macromolecule catabolic process; P:polysaccharide catabolic process; P:carbohydrate metabolic process; C:extracellular region; P:metabolic process; P:chitin catabolic process; F:hydrolase activity, acting on glycosyl bonds; C:extracellular space; C:cytoplasmic membrane-bounded vesicle; P:response to othe…		tmhmm (TMHMM)
022g03	chi4_brana ame: full=basic endochitinase chb4 flags: precursor	1357	20	2.93849e-125	0.616	5	F:chitinase activity; P:chitin catabolic process; P:cell wall macromolecule catabolic process; F:chitin binding; P:carbohydrate metabolic process	EC:3.2.1.14	IPR000726; IPR001002; IPR016283; IPR018371; IPR023346; G3DSA:1.10.530.10 (GENE3D), PTHR22595 (PANTHER), PTHR22595:SF7 (PANTHER), SignalP-NN(euk) (SIGNALP), tmhmm (TMHMM)
018b01	chi4_brana ame: full=basic endochitinase chb4 flags: precursor	925	20	3.05823e-68	0.562	4	F:chitinase activity; P:chitin catabolic process; P:cell wall macromolecule catabolic process; F:chitin binding	EC:3.2.1.14	IPR000726; IPR001002; IPR018371; IPR023346; G3DSA:1.10.530.10 (GENE3D), PTHR22595 (PANTHER), PTHR22595:SF7 (PANTHER), SignalP-NN(euk) (SIGNALP), tmhmm (TMHMM)
012c03	def4_rapsa ame: full=defensin-like protein 4 ame: full=cysteine-rich antifungal protein 4 short=afp4 flags: precursor	900	19	5.54909e-32	0.8542	16	P:defense response; P:killing of cells of other organism; P:defense response to fungus; C:extracellular region; C:cell wall; F:molecular_function; P:response to salicylic acid stimulus; P:response to ethylene stimulus; P:response to insect; P:jasmonic acid and ethylene-dependent systemic resistance; P:response to jasmonic acid stimulus; P:ethylene mediated signaling pathway; P:defense response to…		no IPS match
011e08	chi4_brana ame: full=basic endochitinase chb4 flags: precursor	828	3	7.85627e-20	0.65	1	F:chitin binding	-	IPR001002; PTHR22595 (PANTHER), PTHR22595:SF7 (PANTHER)
009g01	chi2_brana ame: full=endochitinase ch25 flags: precursor	901	20	2.23707e-166	0.7965	5	F:chitinase activity; P:chitin catabolic process; P:cell wall macromolecule catabolic process; F:chitin binding; P:carbohydrate metabolic process	EC:3.2.1.14	IPR000726; IPR001002; IPR016283; IPR018371; IPR023346; G3DSA:1.10.530.10 (GENE3D), PTHR22595 (PANTHER), PTHR22595:SF11 (PANTHER), SignalP-NN(euk) (SIGNALP)
008e02	def3_brana ame: full=defensin-like protein 3 ame: full=cysteine-rich antifungal protein 3 short=afp3 flags: precursor	875	20	8.58649e-41	0.8635	16	P:defense response; P:killing of cells of other organism; P:defense response to fungus; C:extracellular region; C:cell wall; F:molecular_function; P:ethylene mediated signaling pathway; P:response to salicylic acid stimulus; P:response to ethylene stimulus; P:response to insect; P:jasmonic acid and ethylene-dependent systemic resistance; P:response to jasmonic acid stimulus; P:defense response to…		tmhmm (TMHMM)
004g02	chi4_brana ame: full=basic endochitinase chb4 flags: precursor	913	17	1.29032e-50	0.5741	1	F:chitin binding	-	IPR001002; IPR018371; PTHR22595 (PANTHER), PTHR22595:SF7 (PANTHER)
004c12	chi4_brana ame: full=basic endochitinase chb4 flags: precursor	882	20	2.48131e-26	0.5905	27	P:defense response; F:chitinase activity; F:hydrolase activity; F:chitin binding; P:cell wall macromolecule catabolic process; P:polysaccharide catabolic process; P:carbohydrate metabolic process; C:extracellular region; P:metabolic process; P:chitin catabolic process; F:hydrolase activity, acting on glycosyl bonds; C:extracellular space; C:cytoplasmic membrane-bounded vesicle; P:response to othe…		no IPS match
003c081	chi4_brana ame: full=basic endochitinase chb4 flags: precursor	992	20	1.25151e-72	0.5335	4	F:chitinase activity; P:chitin catabolic process; P:cell wall macromolecule catabolic process; F:chitin binding	EC:3.2.1.14	IPR000726; IPR001002; IPR018371; IPR023346; G3DSA:1.10.530.10 (GENE3D), PTHR22595 (PANTHER), PTHR22595:SF7 (PANTHER), SignalP-NN(euk) (SIGNALP)
003b07	chi4_brana ame: full=basic endochitinase chb4 flags: precursor	867	20	3.09046e-67	0.5665	4	F:chitinase activity; P:chitin catabolic process; P:cell wall macromolecule catabolic process; F:chitin binding	EC:3.2.1.14	IPR000726; IPR001002; IPR018371; IPR023346; G3DSA:1.10.530.10 (GENE3D), PTHR22595 (PANTHER), PTHR22595:SF7 (PANTHER), SignalP-NN(euk) (SIGNALP), tmhmm (TMHMM)
002h07	def4_rapsa ame: full=defensin-like protein 4 ame: full=cysteine-rich antifungal protein 4 short=afp4 flags: precursor	862	19	2.18702e-38	0.8421	15	P:defense response; P:killing of cells of other organism; P:defense response to fungus; C:extracellular region; C:cell wall; F:molecular_function; P:ethylene mediated signaling pathway; P:response to salicylic acid stimulus; P:response to ethylene stimulus; P:response to insect; P:jasmonic acid and ethylene-dependent systemic resistance; P:response to jasmonic acid stimulus; P:defense response to…		no IPS match
001d08	chi4_brana ame: full=basic endochitinase chb4 flags: precursor	827	20	1.13502e-89	0.5765	4	F:chitinase activity; P:chitin catabolic process; P:cell wall macromolecule catabolic process; F:chitin binding	EC:3.2.1.14	IPR000726; IPR001002; IPR018371; IPR023346; G3DSA:1.10.530.10 (GENE3D), PTHR22595 (PANTHER), PTHR22595:SF7 (PANTHER)
LSYContig2713	h2a1_arath ame: full=probable histone ame: full=hta10	795	20	1.04461e-50	0.9435	13	C:cell wall; C:nucleosome; P:nucleosome assembly; C:nucleolus; C:nucleus; F:DNA binding; P:response to wounding; P:DNA mediated transformation; F:protein binding; P:response to bacterium; C:chromosome; P:cell proliferation; P:RNA methylation		no IPS match
LSYContig2243	h2a5_arath ame: full=probable histone ame: full=hta7	779	20	1.4836e-47	0.9085	16	P:calcium ion transport; P:response to salt stress; C:nucleosome; P:nucleosome assembly; P:Golgi organization; C:nucleolus; C:nucleus; F:DNA binding; C:chromosome; P:response to wounding; P:DNA mediated transformation; P:response to bacterium; C:cell wall; C:plasmodesma; P:cell proliferation; P:chromosome organization		no IPS match
LSYContig2043	h2a7_arath ame: full=probable histone ame: full=hta6	1152	20	5.87434e-64	0.8795	12	C:plasmodesma; P:cell proliferation; C:nucleosome; P:nucleosome assembly; C:nucleolus; C:nucleus; F:DNA binding; C:chromosome; P:calcium ion transport; P:response to salt stress; P:Golgi organization; P:chromosome organization		tmhmm (TMHMM)
LSYContig1891	nltp6_arath ame: full=non-specific lipid-transfer protein 6 short=ltp 6 ame: full=xylogen-like protein 15 short= 15 flags: precursor	1054	20	4.08453e-23	0.685	2	P:lipid transport; F:lipid binding	-	IPR000528; IPR013770; IPR016140; SignalP-NN(euk) (SIGNALP)
LSYContig1768	nltpd_braot ame: full=non-specific lipid-transfer protein d short=ltp d ame: full=wax-associated protein 9d flags: precursor	921	20	6.56872e-75	0.757	2	P:lipid transport; F:lipid binding	-	IPR000528; IPR013770; IPR016140; PS51257 (PROFILE), SignalP-NN(euk) (SIGNALP), tmhmm (TMHMM)
LSYContig1732	h2a7_arath ame: full=probable histone ame: full=hta6	725	20	8.43175e-65	0.9245	5	C:nucleosome; F:DNA binding; C:nucleus; P:nucleosome assembly; F:protein heterodimerization activity	-	IPR002119; IPR007125; IPR009072; PTHR23430 (PANTHER)
LSYContig1719	h2a5_arath ame: full=probable histone ame: full=hta7	948	20	1.99077e-32	0.9175	5	C:nucleosome; F:DNA binding; C:nucleus; P:nucleosome assembly; F:protein heterodimerization activity	-	IPR002119; IPR007125; IPR009072; PTHR23430 (PANTHER)
LSYContig1688	h2a2_arath ame: full=probable histone ame: full=hta13	1978	20	8.57307e-48	0.916	15	P:cell proliferation; C:nucleosome; P:nucleosome assembly; C:nucleus; F:DNA binding; C:cell wall; C:nucleolus; P:response to wounding; P:DNA mediated transformation; F:protein binding; P:response to bacterium; C:chromosome; P:RNA methylation; P:response to DNA damage stimulus; P:DNA repair		no IPS match
LSYContig1675	h2axb_arath ame: full=probable histone h2axb ame: full=hta3	752	20	1.57462e-64	0.9285	13	P:RNA methylation; P:cell proliferation; C:nucleosome; P:nucleosome assembly; C:nucleolus; C:nucleus; F:DNA binding; C:chromosome; P:response to wounding; P:DNA mediated transformation; F:protein binding; P:response to bacterium; C:cell wall		no IPS match
LSYContig1510	sap_human ame: full=proactivator polypeptide contains: ame: full=saposin-a ame: full=protein a contains: ame: full=saposin-b-val contains: ame: full=saposin-b ame: full=cerebroside sulfate activator short=csact ame: full=dispersin ame: full=sphingolipid activator protein 1 short=sap-1 ame: full=sulfatide gm1 activator contains: ame: full=saposin-c ame: full=a1 activator ame: full=co-beta-glucosid…	1383	5	6.94742e-11	0.458	1	P:lipid metabolic process	-	IPR007856; IPR008138; IPR008139; IPR011001; PTHR11480 (PANTHER), PTHR11480:SF2 (PANTHER), SignalP-NN(euk) (SIGNALP), tmhmm (TMHMM)
LSYContig1463	def3_brana ame: full=defensin-like protein 3 ame: full=cysteine-rich antifungal protein 3 short=afp3 flags: precursor	2044	20	3.02593e-34	0.8015	1	F:endopeptidase inhibitor activity	-	IPR002160; IPR011065; G3DSA:2.80.10.50 (GENE3D), SignalP-NN(euk) (SIGNALP)
LSYContig1413	h2a3_arath ame: full=probable histone ame: full=hta2	917	20	1.71839e-55	0.928	5	C:nucleosome; F:DNA binding; C:nucleus; P:nucleosome assembly; F:protein heterodimerization activity	-	IPR002119; IPR007125; IPR009072; PTHR23430 (PANTHER)
LSYContig1409	def4_rapsa ame: full=defensin-like protein 4 ame: full=cysteine-rich antifungal protein 4 short=afp4 flags: precursor	1558	19	1.81109e-36	0.8668	15	P:defense response; P:killing of cells of other organism; P:defense response to fungus; C:extracellular region; C:cell wall; F:molecular_function; P:ethylene mediated signaling pathway; P:response to salicylic acid stimulus; P:response to ethylene stimulus; P:response to insect; P:jasmonic acid and ethylene-dependent systemic resistance; P:response to jasmonic acid stimulus; P:defense response to…		no IPS match
LSYContig1406	def3_brana ame: full=defensin-like protein 3 ame: full=cysteine-rich antifungal protein 3 short=afp3 flags: precursor	1429	18	9.01317e-32	0.8139	1	P:defense response	-	IPR003614; IPR008176; G3DSA:3.30.30.10 (GENE3D), SignalP-NN(euk) (SIGNALP), tmhmm (TMHMM), SSF57095 (SUPERFAMILY)
LSYContig1399	nltp6_arath ame: full=non-specific lipid-transfer protein 6 short=ltp 6 ame: full=xylogen-like protein 15 short= 15 flags: precursor	804	20	7.37761e-40	0.659	2	P:lipid transport; F:lipid binding	-	IPR000528; IPR013770; IPR016140; SignalP-NN(euk) (SIGNALP)
LSYContig1331	def1_rapsa ame: full=defensin-like protein 1 ame: full=cysteine-rich antifungal protein 1 short=afp1 flags: precursor	619	17	3.5596e-11	0.6124	15	P:defense response; P:killing of cells of other organism; P:defense response to fungus; C:extracellular region; P:response to salicylic acid stimulus; C:cell wall; F:molecular_function; P:response to ethylene stimulus; P:response to insect; P:jasmonic acid and ethylene-dependent systemic resistance; P:response to jasmonic acid stimulus; P:ethylene mediated signaling pathway; P:defense response to…		SignalP-NN(euk) (SIGNALP), tmhmm (TMHMM)
LSYContig1055	chi4_brana ame: full=basic endochitinase chb4 flags: precursor	933	20	1.27818e-97	0.6395	5	F:chitinase activity; P:chitin catabolic process; P:cell wall macromolecule catabolic process; F:chitin binding; P:carbohydrate metabolic process	EC:3.2.1.14	IPR000726; IPR001002; IPR016283; IPR018371; IPR023346; G3DSA:1.10.530.10 (GENE3D), PTHR22595 (PANTHER), PTHR22595:SF7 (PANTHER), SignalP-NN(euk) (SIGNALP), tmhmm (TMHMM)
LSYContig739	chi4_brana ame: full=basic endochitinase chb4 flags: precursor	1359	20	9.57438e-133	0.6215	5	F:chitinase activity; P:chitin catabolic process; P:cell wall macromolecule catabolic process; F:chitin binding; P:carbohydrate metabolic process	EC:3.2.1.14	IPR000726; IPR001002; IPR016283; IPR018371; IPR023346; G3DSA:1.10.530.10 (GENE3D), PTHR22595 (PANTHER), PTHR22595:SF7 (PANTHER), SignalP-NN(euk) (SIGNALP), tmhmm (TMHMM)
LSYContig526	hevl_arath ame: full=hevein-like protein flags: precursor	1258	14	2.77238e-112	0.7943	23	F:chitinase activity; P:response to nitrate; P:defense response to fungus, incompatible interaction; F:chitin binding; P:cell wall macromolecule catabolic process; P:nitrate transport; P:systemic acquired resistance; P:defense response to bacterium; P:defense response to fungus; P:response to salt stress; P:response to herbivore; P:response to ethylene stimulus; P:response to virus; P:response to…		no IPS match
LSYContig280	chi4_brana ame: full=basic endochitinase chb4 flags: precursor	1220	20	1.0994e-115	0.6535	5	F:chitinase activity; P:chitin catabolic process; P:cell wall macromolecule catabolic process; F:chitin binding; P:carbohydrate metabolic process	EC:3.2.1.14	IPR000726; IPR001002; IPR016283; IPR018371; IPR023346; G3DSA:1.10.530.10 (GENE3D), PTHR22595 (PANTHER), PTHR22595:SF7 (PANTHER), SignalP-NN(euk) (SIGNALP), tmhmm (TMHMM)
LSYContig262	chi4_brana ame: full=basic endochitinase chb4 flags: precursor	1972	20	2.21582e-106	0.489	27	P:defense response; F:chitinase activity; F:hydrolase activity; F:chitin binding; P:cell wall macromolecule catabolic process; P:polysaccharide catabolic process; P:carbohydrate metabolic process; C:extracellular region; P:metabolic process; P:chitin catabolic process; F:hydrolase activity, acting on glycosyl bonds; C:extracellular space; C:cytoplasmic membrane-bounded vesicle; P:response to othe…		no IPS match
LSYContig242	chi4_brana ame: full=basic endochitinase chb4 flags: precursor	905	20	8.2152e-101	0.5125	4	F:chitinase activity; P:chitin catabolic process; P:cell wall macromolecule catabolic process; F:chitin binding	EC:3.2.1.14	IPR000726; IPR001002; IPR018371; IPR023346; G3DSA:1.10.530.10 (GENE3D), PTHR22595 (PANTHER), PTHR22595:SF7 (PANTHER)
LSYContig192	chi4_brana ame: full=basic endochitinase chb4 flags: precursor	2322	20	3.09508e-162	0.623	22	P:defense response; F:chitinase activity; F:hydrolase activity; F:chitin binding; P:cell wall macromolecule catabolic process; P:polysaccharide catabolic process; P:carbohydrate metabolic process; C:extracellular region; P:metabolic process; P:chitin catabolic process; F:hydrolase activity, acting on glycosyl bonds; C:extracellular space; C:cytoplasmic membrane-bounded vesicle; P:response to othe…		tmhmm (TMHMM)
LSYContig92	h2axb_arath ame: full=probable histone h2axb ame: full=hta3	899	20	1.35478e-60	0.937	13	P:RNA methylation; P:cell proliferation; C:nucleosome; P:nucleosome assembly; C:nucleolus; C:nucleus; F:DNA binding; C:chromosome; P:response to wounding; P:DNA mediated transformation; F:protein binding; P:response to bacterium; C:cell wall		no IPS match
PUT690148620	nltl5_arath ame: full=non-specific lipid-transfer protein at5g64080 flags: precursor	906	7	4.32945e-45	0.6143	2	P:lipid transport; F:lipid binding	-	IPR000528; IPR013770; IPR016140; SignalP-NN(euk) (SIGNALP), tmhmm (TMHMM)
PUT680148612	gasad_arath ame: full=gibberellin-regulated protein 13 ame: full=gast1 protein homolog 13 flags: precursor	658	5	1.75729e-13	0.688	9	C:extracellular region; P:gibberellic acid mediated signaling pathway; P:response to gibberellin stimulus; P:response to fructose stimulus; P:response to glucose stimulus; F:molecular_function; P:seed dormancy process; P:response to sucrose stimulus; P:response to karrikin		SignalP-NN(euk) (SIGNALP), tmhmm (TMHMM)
PUT601148619	nltp6_arath ame: full=non-specific lipid-transfer protein 6 short=ltp 6 ame: full=xylogen-like protein 15 short= 15 flags: precursor	371	20	5.47678e-19	0.647	1	P:lipid transport	-	IPR013770; IPR016140; SignalP-NN(euk) (SIGNALP)
PUT601148618	nltp6_arath ame: full=non-specific lipid-transfer protein 6 short=ltp 6 ame: full=xylogen-like protein 15 short= 15 flags: precursor	741	20	1.53131e-28	0.649	2	P:lipid transport; F:lipid binding	-	IPR000528; IPR013770; IPR016140; SignalP-NN(euk) (SIGNALP)
PUT601148617	nltp6_arath ame: full=non-specific lipid-transfer protein 6 short=ltp 6 ame: full=xylogen-like protein 15 short= 15 flags: precursor	1124	20	1.39014e-41	0.689	2	P:lipid transport; F:lipid binding	-	IPR000528; IPR013770; IPR016140; SignalP-NN(euk) (SIGNALP)
PUT601148615	nltp6_arath ame: full=non-specific lipid-transfer protein 6 short=ltp 6 ame: full=xylogen-like protein 15 short= 15 flags: precursor	630	20	2.85995e-39	0.661	10	F:lipid binding; P:lipid transport; P:response to water deprivation; P:transport; P:response to abscisic acid stimulus; C:cell wall; C:apoplast; P:response to cold; P:hyperosmotic salinity response; P:response to salt stress		no IPS match
PUT601148614	rl351_arath ame: full=60s ribosomal protein l35-1	2203	20	8.21521e-64	0.9735	4	C:nucleosome; F:DNA binding; P:nucleosome assembly; F:protein heterodimerization activity	-	IPR000164; IPR007125; IPR009072; SignalP-NN(euk) (SIGNALP)
PUT582148614	h2a7_arath ame: full=probable histone ame: full=hta6	726	20	5.12441e-65	0.9245	5	C:nucleosome; F:DNA binding; C:nucleus; P:nucleosome assembly; F:protein heterodimerization activity	-	IPR002119; IPR007125; IPR009072; PTHR23430 (PANTHER)
PUT533148621	nltpb_braot ame: full=non-specific lipid-transfer protein b short=ltp b ame: full=wax-associated protein 9b flags: precursor	999	20	2.31466e-71	0.766	2	P:lipid transport; F:lipid binding	-	IPR000528; IPR013770; IPR016140; PS51257 (PROFILE), SignalP-NN(euk) (SIGNALP), tmhmm (TMHMM)
PUT533148620	nltpb_braot ame: full=non-specific lipid-transfer protein b short=ltp b ame: full=wax-associated protein 9b flags: precursor	1129	20	3.12376e-71	0.7655	2	P:lipid transport; F:lipid binding	-	IPR000528; IPR013770; IPR016140; PS51257 (PROFILE), SignalP-NN(euk) (SIGNALP), tmhmm (TMHMM)
PUT533148619	nltp2_brana ame: full=non-specific lipid-transfer protein 2 short=ltp 2 flags: precursor	622	20	3.81392e-76	0.7725	2	P:lipid transport; F:lipid binding	-	IPR000528; IPR013770; IPR016140; PS51257 (PROFILE), SignalP-NN(euk) (SIGNALP), tmhmm (TMHMM)
PUT533148618	nltpb_braot ame: full=non-specific lipid-transfer protein b short=ltp b ame: full=wax-associated protein 9b flags: precursor	971	20	1.43616e-69	0.7605	20	F:lipid binding; P:lipid transport; P:transport; P:response to water deprivation; P:programmed cell death; P:phospholipid transfer to membrane; C:plasma membrane; C:chloroplast thylakoid; C:apoplast; C:plant-type cell wall; F:calmodulin binding; P:very long-chain fatty acid metabolic process; C:cell wall; F:lipid transporter activity; C:plasmodesma; P:cuticle development; P:response to abscisic a…		SignalP-NN(euk) (SIGNALP)
PUT533148617	nltpb_braot ame: full=non-specific lipid-transfer protein b short=ltp b ame: full=wax-associated protein 9b flags: precursor	883	20	1.25263e-72	0.767	2	P:lipid transport; F:lipid binding	-	IPR000528; IPR013770; IPR016140; SignalP-NN(euk) (SIGNALP), tmhmm (TMHMM)
PUT533148616	nltpb_braot ame: full=non-specific lipid-transfer protein b short=ltp b ame: full=wax-associated protein 9b flags: precursor	905	20	2.82849e-71	0.7555	2	P:lipid transport; F:lipid binding	-	IPR000528; IPR013770; IPR016140; SignalP-NN(euk) (SIGNALP), tmhmm (TMHMM)
PUT533148615	nltpb_braot ame: full=non-specific lipid-transfer protein b short=ltp b ame: full=wax-associated protein 9b flags: precursor	861	20	4.41611e-62	0.773	2	P:lipid transport; F:lipid binding	-	IPR000528; IPR013770; IPR016140
PUT533148614	nltpb_braot ame: full=non-specific lipid-transfer protein b short=ltp b ame: full=wax-associated protein 9b flags: precursor	894	20	6.08706e-72	0.7665	2	P:lipid transport; F:lipid binding	-	IPR000528; IPR013770; IPR016140; SignalP-NN(euk) (SIGNALP), tmhmm (TMHMM)
PUT533148613	nltpb_braot ame: full=non-specific lipid-transfer protein b short=ltp b ame: full=wax-associated protein 9b flags: precursor	887	20	2.979e-72	0.767	2	P:lipid transport; F:lipid binding	-	IPR000528; IPR013770; IPR016140; SignalP-NN(euk) (SIGNALP), tmhmm (TMHMM)
PUT526148621	nltpb_braot ame: full=non-specific lipid-transfer protein b short=ltp b ame: full=wax-associated protein 9b flags: precursor	1134	20	5.09222e-71	0.767	2	P:lipid transport; F:lipid binding	-	IPR000528; IPR013770; IPR016140; PS51257 (PROFILE), SignalP-NN(euk) (SIGNALP), tmhmm (TMHMM)
PUT526148620	nltpb_braot ame: full=non-specific lipid-transfer protein b short=ltp b ame: full=wax-associated protein 9b flags: precursor	850	20	3.23491e-72	0.767	2	P:lipid transport; F:lipid binding	-	IPR000528; IPR013770; IPR016140; SignalP-NN(euk) (SIGNALP), tmhmm (TMHMM)
PUT522148619	nltpd_braot ame: full=non-specific lipid-transfer protein d short=ltp d ame: full=wax-associated protein 9d flags: precursor	1207	20	1.63574e-44	0.769	21	F:lipid binding; P:lipid transport; P:transport; C:chloroplast thylakoid; C:apoplast; C:plant-type cell wall; F:calmodulin binding; P:response to water deprivation; P:programmed cell death; P:phospholipid transfer to membrane; C:plasma membrane; P:response to abscisic acid stimulus; C:cell wall; P:response to cold; P:hyperosmotic salinity response; P:response to salt stress; P:very long-chain fat…		SignalP-NN(euk) (SIGNALP), tmhmm (TMHMM)
PUT522148618	nltp3_brana ame: full=non-specific lipid-transfer protein 3 short=ltp 3 flags: precursor	876	20	1.44091e-25	0.81	19	F:lipid binding; P:lipid transport; P:transport; P:response to water deprivation; P:programmed cell death; P:phospholipid transfer to membrane; C:plasma membrane; C:chloroplast thylakoid; C:apoplast; C:plant-type cell wall; F:calmodulin binding; P:response to biotic stimulus; P:defense response; P:response to abscisic acid stimulus; C:cell wall; P:response to cold; P:hyperosmotic salinity respons…		no IPS match
PUT522148617	y1972_arath ame: full=probable lrr receptor-like serine threonine-protein kinase at1g29720 flags: precursor	902	20	4.19487e-43	0.765	3	F:protein kinase activity; F:ATP binding; P:protein phosphorylation	-	IPR000719; IPR001245; IPR011009; G3DSA:3.30.200.20 (GENE3D), PTHR24420 (PANTHER), PTHR24420:SF82 (PANTHER)
PUT522148616	nltpd_braot ame: full=non-specific lipid-transfer protein d short=ltp d ame: full=wax-associated protein 9d flags: precursor	879	20	4.14821e-75	0.757	2	P:lipid transport; F:lipid binding	-	IPR000528; IPR013770; IPR016140; PS51257 (PROFILE), SignalP-NN(euk) (SIGNALP), tmhmm (TMHMM)
PUT522148615	nltpd_braot ame: full=non-specific lipid-transfer protein d short=ltp d ame: full=wax-associated protein 9d flags: precursor	1042	20	7.20284e-59	0.7655	2	P:lipid transport; F:lipid binding	-	IPR000528; IPR013770; IPR016140
PUT522148614	nltpd_braot ame: full=non-specific lipid-transfer protein d short=ltp d ame: full=wax-associated protein 9d flags: precursor	936	20	2.15778e-56	0.7475	24	F:lipid binding; P:lipid transport; P:transport; C:chloroplast thylakoid; C:apoplast; C:plant-type cell wall; F:calmodulin binding; P:response to water deprivation; P:programmed cell death; P:phospholipid transfer to membrane; C:plasma membrane; P:response to abscisic acid stimulus; C:cell wall; P:response to cold; P:hyperosmotic salinity response; P:very long-chain fatty acid metabolic process; …		no IPS match
PUT522148613	nltpd_braot ame: full=non-specific lipid-transfer protein d short=ltp d ame: full=wax-associated protein 9d flags: precursor	975	20	4.97875e-71	0.752	2	P:lipid transport; F:lipid binding	-	IPR000528; IPR013770; IPR016140
PUT522148612	nltpd_braot ame: full=non-specific lipid-transfer protein d short=ltp d ame: full=wax-associated protein 9d flags: precursor	852	20	2.19627e-58	0.7605	25	F:lipid binding; P:lipid transport; P:transport; C:chloroplast thylakoid; C:apoplast; C:plant-type cell wall; F:calmodulin binding; P:response to water deprivation; P:programmed cell death; P:phospholipid transfer to membrane; C:plasma membrane; P:response to abscisic acid stimulus; C:cell wall; P:response to cold; P:hyperosmotic salinity response; P:response to salt stress; P:response to salicyl…		no IPS match
PUT521148620	nltpd_braot ame: full=non-specific lipid-transfer protein d short=ltp d ame: full=wax-associated protein 9d flags: precursor	1013	20	4.19202e-74	0.757	22	F:lipid binding; P:lipid transport; P:transport; P:response to water deprivation; P:programmed cell death; P:phospholipid transfer to membrane; C:plasma membrane; C:chloroplast thylakoid; C:apoplast; C:plant-type cell wall; F:calmodulin binding; P:very long-chain fatty acid metabolic process; C:cell wall; F:lipid transporter activity; C:plasmodesma; P:cuticle development; P:response to abscisic a…		no IPS match
PUT521148619	nltpd_braot ame: full=non-specific lipid-transfer protein d short=ltp d ame: full=wax-associated protein 9d flags: precursor	799	20	2.78815e-36	0.729	22	F:lipid binding; P:lipid transport; P:transport; P:response to water deprivation; P:programmed cell death; P:phospholipid transfer to membrane; C:plasma membrane; C:chloroplast thylakoid; C:apoplast; C:plant-type cell wall; F:calmodulin binding; P:response to abscisic acid stimulus; C:cell wall; P:response to cold; P:hyperosmotic salinity response; P:very long-chain fatty acid metabolic process; …		no IPS match
PUT521148618	nltpd_braot ame: full=non-specific lipid-transfer protein d short=ltp d ame: full=wax-associated protein 9d flags: precursor	1178	20	7.50169e-54	0.7305	2	P:lipid transport; F:lipid binding	-	IPR000528; IPR013770; IPR016140; PS51257 (PROFILE)
PUT521148617	nltpd_braot ame: full=non-specific lipid-transfer protein d short=ltp d ame: full=wax-associated protein 9d flags: precursor	770	20	8.30062e-71	0.7385	2	P:lipid transport; F:lipid binding	-	IPR000528; IPR013770; IPR016140; PS51257 (PROFILE), SignalP-NN(euk) (SIGNALP)
PUT521148614	nltpd_braot ame: full=non-specific lipid-transfer protein d short=ltp d ame: full=wax-associated protein 9d flags: precursor	1033	20	5.61423e-69	0.7665	2	P:lipid transport; F:lipid binding	-	IPR000528; IPR013770; IPR016140; PS51257 (PROFILE)
PUT521148613	nltpd_braot ame: full=non-specific lipid-transfer protein d short=ltp d ame: full=wax-associated protein 9d flags: precursor	678	20	1.81865e-69	0.726	2	P:lipid transport; F:lipid binding	-	IPR000528; IPR013770; IPR016140; PS51257 (PROFILE), SignalP-NN(euk) (SIGNALP), tmhmm (TMHMM)
PUT521148612	nltpd_braot ame: full=non-specific lipid-transfer protein d short=ltp d ame: full=wax-associated protein 9d flags: precursor	473	20	8.05382e-56	0.782	25	F:lipid binding; P:lipid transport; P:transport; C:chloroplast thylakoid; C:apoplast; C:plant-type cell wall; F:calmodulin binding; P:response to water deprivation; P:programmed cell death; P:phospholipid transfer to membrane; C:plasma membrane; P:response to abscisic acid stimulus; C:cell wall; P:response to cold; P:hyperosmotic salinity response; P:very long-chain fatty acid metabolic process; …		SignalP-NN(euk) (SIGNALP), tmhmm (TMHMM)
PUT520148620	nltpd_braot ame: full=non-specific lipid-transfer protein d short=ltp d ame: full=wax-associated protein 9d flags: precursor	434	20	2.6494e-64	0.7735	25	F:lipid binding; P:lipid transport; P:transport; C:chloroplast thylakoid; C:apoplast; C:plant-type cell wall; F:calmodulin binding; P:response to water deprivation; P:programmed cell death; P:phospholipid transfer to membrane; C:plasma membrane; P:response to abscisic acid stimulus; C:cell wall; P:response to cold; P:hyperosmotic salinity response; P:very long-chain fatty acid metabolic process; …		no IPS match
PUT520148619	nltpd_braot ame: full=non-specific lipid-transfer protein d short=ltp d ame: full=wax-associated protein 9d flags: precursor	626	20	7.73104e-69	0.7495	21	F:lipid binding; P:lipid transport; P:transport; C:chloroplast thylakoid; C:apoplast; C:plant-type cell wall; F:calmodulin binding; P:response to water deprivation; P:programmed cell death; P:phospholipid transfer to membrane; C:plasma membrane; P:very long-chain fatty acid metabolic process; C:cell wall; F:lipid transporter activity; C:plasmodesma; P:cuticle development; P:response to abscisic a…		no IPS match
PUT520148618	nltpd_braot ame: full=non-specific lipid-transfer protein d short=ltp d ame: full=wax-associated protein 9d flags: precursor	982	20	1.28922e-74	0.757	2	P:lipid transport; F:lipid binding	-	IPR000528; IPR013770; IPR016140; PS51257 (PROFILE), SignalP-NN(euk) (SIGNALP), tmhmm (TMHMM)
PUT520148617	nltpd_braot ame: full=non-specific lipid-transfer protein d short=ltp d ame: full=wax-associated protein 9d flags: precursor	1135	20	6.14669e-74	0.757	2	P:lipid transport; F:lipid binding	-	IPR000528; IPR013770; IPR016140; PS51257 (PROFILE), SignalP-NN(euk) (SIGNALP), tmhmm (TMHMM)
PUT520148616	nltpd_braot ame: full=non-specific lipid-transfer protein d short=ltp d ame: full=wax-associated protein 9d flags: precursor	877	20	9.55136e-45	0.79	30	F:lipid binding; P:lipid transport; P:transport; P:lipid metabolic process; F:hydrolase activity, acting on ester bonds; F:lipase activity; P:proline transport; F:carboxylesterase activity; P:response to water deprivation; P:programmed cell death; P:phospholipid transfer to membrane; C:plasma membrane; C:chloroplast thylakoid; C:apoplast; C:plant-type cell wall; F:calmodulin binding; P:response t…		no IPS match
PUT520148615	nltpd_braot ame: full=non-specific lipid-transfer protein d short=ltp d ame: full=wax-associated protein 9d flags: precursor	878	20	4.14821e-75	0.757	2	P:lipid transport; F:lipid binding	-	IPR000528; IPR013770; IPR016140; PS51257 (PROFILE), SignalP-NN(euk) (SIGNALP), tmhmm (TMHMM)
PUT520148614	nltpd_braot ame: full=non-specific lipid-transfer protein d short=ltp d ame: full=wax-associated protein 9d flags: precursor	894	20	4.89279e-75	0.757	2	P:lipid transport; F:lipid binding	-	IPR000528; IPR013770; IPR016140; PS51257 (PROFILE), SignalP-NN(euk) (SIGNALP), tmhmm (TMHMM)
PUT520148613	nltpd_braot ame: full=non-specific lipid-transfer protein d short=ltp d ame: full=wax-associated protein 9d flags: precursor	998	20	1.00137e-61	0.775	25	F:lipid binding; P:lipid transport; P:transport; C:chloroplast thylakoid; C:apoplast; C:plant-type cell wall; F:calmodulin binding; P:response to water deprivation; P:programmed cell death; P:phospholipid transfer to membrane; C:plasma membrane; P:response to abscisic acid stimulus; C:cell wall; P:response to cold; P:hyperosmotic salinity response; P:response to salt stress; P:very long-chain fat…		SignalP-NN(euk) (SIGNALP)
PUT520148612	nltpd_braot ame: full=non-specific lipid-transfer protein d short=ltp d ame: full=wax-associated protein 9d flags: precursor	681	20	1.37742e-51	0.7665	26	F:lipid binding; P:lipid transport; P:transport; P:plant-type cell wall organization; F:pectate lyase activity; P:plant-type cell wall modification; F:lyase activity; P:response to water deprivation; P:programmed cell death; P:phospholipid transfer to membrane; C:plasma membrane; C:chloroplast thylakoid; C:apoplast; C:plant-type cell wall; F:calmodulin binding; P:response to abscisic acid stimulu…		no IPS match
PUT519148621	nltpd_braot ame: full=non-specific lipid-transfer protein d short=ltp d ame: full=wax-associated protein 9d flags: precursor	907	20	1.48035e-69	0.7665	22	F:lipid binding; P:lipid transport; P:transport; P:response to water deprivation; P:programmed cell death; P:phospholipid transfer to membrane; C:plasma membrane; C:chloroplast thylakoid; C:apoplast; C:plant-type cell wall; F:calmodulin binding; P:very long-chain fatty acid metabolic process; C:cell wall; F:lipid transporter activity; C:plasmodesma; P:cuticle development; P:response to abscisic a…		no IPS match
PUT519148620	nltpd_braot ame: full=non-specific lipid-transfer protein d short=ltp d ame: full=wax-associated protein 9d flags: precursor	1062	20	7.34487e-69	0.7665	22	F:lipid binding; P:lipid transport; P:transport; P:response to water deprivation; P:programmed cell death; P:phospholipid transfer to membrane; C:plasma membrane; C:chloroplast thylakoid; C:apoplast; C:plant-type cell wall; F:calmodulin binding; P:very long-chain fatty acid metabolic process; C:cell wall; F:lipid transporter activity; C:plasmodesma; P:cuticle development; P:response to abscisic a…		no IPS match
PUT519148619	nltpd_braot ame: full=non-specific lipid-transfer protein d short=ltp d ame: full=wax-associated protein 9d flags: precursor	491	20	2.36628e-52	0.661	2	P:lipid transport; F:lipid binding	-	IPR000528; IPR013770; IPR016140; SignalP-NN(euk) (SIGNALP), tmhmm (TMHMM)
PUT519148618	nltpd_braot ame: full=non-specific lipid-transfer protein d short=ltp d ame: full=wax-associated protein 9d flags: precursor	1149	20	4.9162e-66	0.7635	2	P:lipid transport; F:lipid binding	-	IPR000528; IPR013770; IPR016140; SignalP-NN(euk) (SIGNALP), tmhmm (TMHMM)
PUT519148617	nltpd_braot ame: full=non-specific lipid-transfer protein d short=ltp d ame: full=wax-associated protein 9d flags: precursor	1176	20	2.25812e-68	0.7665	2	P:lipid transport; F:lipid binding	-	IPR000528; IPR013770; IPR016140; PS51257 (PROFILE)
PUT519148616	nltpd_braot ame: full=non-specific lipid-transfer protein d short=ltp d ame: full=wax-associated protein 9d flags: precursor	1096	20	1.04512e-68	0.7665	2	P:lipid transport; F:lipid binding	-	IPR000528; IPR013770; IPR016140; PS51257 (PROFILE)
PUT519148613	nltpd_braot ame: full=non-specific lipid-transfer protein d short=ltp d ame: full=wax-associated protein 9d flags: precursor	921	20	1.02205e-69	0.7655	2	P:lipid transport; F:lipid binding	-	IPR000528; IPR013770; IPR016140; SignalP-NN(euk) (SIGNALP), tmhmm (TMHMM)
PUT519148612	nltpd_braot ame: full=non-specific lipid-transfer protein d short=ltp d ame: full=wax-associated protein 9d flags: precursor	897	20	1.3886e-69	0.7665	2	P:lipid transport; F:lipid binding	-	IPR000528; IPR013770; IPR016140; PS51257 (PROFILE)
PUT518148621	nltpd_braot ame: full=non-specific lipid-transfer protein d short=ltp d ame: full=wax-associated protein 9d flags: precursor	1057	20	7.13008e-69	0.7665	2	P:lipid transport; F:lipid binding	-	IPR000528; IPR013770; IPR016140; PS51257 (PROFILE)
PUT518148620	nltpd_braot ame: full=non-specific lipid-transfer protein d short=ltp d ame: full=wax-associated protein 9d flags: precursor	1074	20	6.12234e-68	0.7565	20	F:lipid binding; P:lipid transport; P:transport; C:chloroplast thylakoid; C:apoplast; C:plant-type cell wall; F:calmodulin binding; P:response to water deprivation; P:programmed cell death; P:phospholipid transfer to membrane; C:plasma membrane; P:very long-chain fatty acid metabolic process; C:cell wall; F:lipid transporter activity; C:plasmodesma; P:cuticle development; P:response to abscisic a…		SignalP-NN(euk) (SIGNALP)
PUT518148619	nltpd_braot ame: full=non-specific lipid-transfer protein d short=ltp d ame: full=wax-associated protein 9d flags: precursor	789	20	4.11826e-70	0.7665	2	P:lipid transport; F:lipid binding	-	IPR000528; IPR013770; IPR016140; PS51257 (PROFILE)
PUT518148618	nltpd_braot ame: full=non-specific lipid-transfer protein d short=ltp d ame: full=wax-associated protein 9d flags: precursor	564	20	3.02307e-71	0.7665	2	P:lipid transport; F:lipid binding	-	IPR000528; IPR013770; IPR016140; PS51257 (PROFILE)
PUT509148618	nltpc_arath ame: full=non-specific lipid-transfer protein 12 short=ltp 12 flags: precursor	779	20	5.35298e-60	0.6725	2	P:lipid transport; F:lipid binding	-	IPR000528; IPR013770; IPR016140; SignalP-NN(euk) (SIGNALP)
PUT508148613	gasa3_arath ame: full=gibberellin-regulated protein 3 ame: full=gast1 protein homolog 3 flags: precursor	718	10	2.23395e-26	0.733	16	P:response to gibberellin stimulus; F:molecular_function; P:defense response; C:cell wall; C:extracellular region; P:heat acclimation; P:response to salicylic acid stimulus; C:plasmodesma; P:response to heat; F:protein binding; P:gibberellic acid mediated signaling pathway; P:response to fructose stimulus; P:response to glucose stimulus; P:seed dormancy process; P:response to sucrose stimulus; P:…		IPR003854; SignalP-NN(euk) (SIGNALP)
PUT506148613	thn_brarp ame: full=thionin contains: ame: full=thionin contains: ame: full=acidic protein flags: precursor	581	20	7.6353e-67	0.6215	1	P:defense response	-	IPR001010; SignalP-NN(euk) (SIGNALP)
PUT506148612	thn_brarp ame: full=thionin contains: ame: full=thionin contains: ame: full=acidic protein flags: precursor	711	20	1.26201e-47	0.68	1	P:defense response	-	IPR001010; SignalP-NN(euk) (SIGNALP), tmhmm (TMHMM)
PUT505148621	thn_brarp ame: full=thionin contains: ame: full=thionin contains: ame: full=acidic protein flags: precursor	516	20	3.70781e-67	0.616	5	P:defense response; F:toxin receptor binding; P:response to salicylic acid stimulus; P:jasmonic acid mediated signaling pathway; C:extracellular region		no IPS match
PUT499148618	nltpc_arath ame: full=non-specific lipid-transfer protein 12 short=ltp 12 flags: precursor	631	20	1.03848e-60	0.6725	2	P:lipid transport; F:lipid binding	-	IPR000528; IPR013770; IPR016140; SignalP-NN(euk) (SIGNALP)
PUT495148619	thn_brarp ame: full=thionin contains: ame: full=thionin contains: ame: full=acidic protein flags: precursor	1110	20	8.95456e-79	0.6395	5	P:defense response; F:toxin receptor binding; P:response to salicylic acid stimulus; P:jasmonic acid mediated signaling pathway; C:extracellular region		no IPS match
PUT495148617	thn_brarp ame: full=thionin contains: ame: full=thionin contains: ame: full=acidic protein flags: precursor	544	20	1.59757e-44	0.622	1	P:defense response	-	IPR001010; SignalP-NN(euk) (SIGNALP)
PUT470148618	nltpb_braot ame: full=non-specific lipid-transfer protein b short=ltp b ame: full=wax-associated protein 9b flags: precursor	794	20	5.0397e-74	0.7765	2	P:lipid transport; F:lipid binding	-	IPR000528; IPR013770; IPR016140; PS51257 (PROFILE), SignalP-NN(euk) (SIGNALP), tmhmm (TMHMM)
PUT470148617	nltpb_braot ame: full=non-specific lipid-transfer protein b short=ltp b ame: full=wax-associated protein 9b flags: precursor	546	20	2.57497e-75	0.7765	22	F:lipid binding; P:lipid transport; P:transport; P:response to water deprivation; P:programmed cell death; P:phospholipid transfer to membrane; C:plasma membrane; C:chloroplast thylakoid; C:apoplast; C:plant-type cell wall; F:calmodulin binding; P:very long-chain fatty acid metabolic process; C:cell wall; F:lipid transporter activity; C:plasmodesma; P:cuticle development; P:response to abscisic a…		no IPS match
PUT468148619	h2a2_arath ame: full=probable histone ame: full=hta13	692	20	1.45674e-65	0.9135	15	P:cell proliferation; C:nucleosome; P:nucleosome assembly; C:nucleus; F:DNA binding; C:cell wall; C:nucleolus; P:response to wounding; P:DNA mediated transformation; F:protein binding; P:response to bacterium; C:chromosome; P:RNA methylation; P:response to DNA damage stimulus; P:DNA repair		no IPS match
PUT468148618	h2a2_arath ame: full=probable histone ame: full=hta13	672	20	4.43417e-51	0.9045	5	C:nucleosome; F:DNA binding; C:nucleus; P:nucleosome assembly; F:protein heterodimerization activity	-	IPR002119; IPR007125; IPR009072; PTHR23430 (PANTHER)
PUT449148617	gasa7_arath ame: full=gibberellin-regulated protein 7 ame: full=gast1 protein homolog 7 flags: precursor	1194	17	1.97001e-29	0.6088	15	P:response to gibberellin stimulus; F:molecular_function; P:defense response; C:cell wall; C:extracellular region; P:gibberellic acid mediated signaling pathway; P:response to fructose stimulus; P:response to glucose stimulus; P:seed dormancy process; P:response to sucrose stimulus; P:response to karrikin; P:heat acclimation; P:response to salicylic acid stimulus; C:plasmodesma; P:response to heat		IPR003854; SignalP-NN(euk) (SIGNALP), tmhmm (TMHMM)
PUT448148612	gasa7_arath ame: full=gibberellin-regulated protein 7 ame: full=gast1 protein homolog 7 flags: precursor	609	17	6.65893e-31	0.6088	15	P:response to gibberellin stimulus; F:molecular_function; P:defense response; C:cell wall; C:extracellular region; P:gibberellic acid mediated signaling pathway; P:response to fructose stimulus; P:response to glucose stimulus; P:seed dormancy process; P:response to sucrose stimulus; P:response to karrikin; P:heat acclimation; P:response to salicylic acid stimulus; C:plasmodesma; P:response to heat		IPR003854; SignalP-NN(euk) (SIGNALP), tmhmm (TMHMM)
PUT440148618	h2a2_arath ame: full=probable histone ame: full=hta13	642	20	6.21713e-63	0.6835	15	P:cell proliferation; C:nucleosome; P:nucleosome assembly; C:nucleus; F:DNA binding; P:response to wounding; P:DNA mediated transformation; C:nucleolus; F:protein binding; P:response to bacterium; C:cell wall; C:chromosome; P:RNA methylation; P:response to DNA damage stimulus; P:DNA repair		no IPS match
PUT439148612	h2a2_arath ame: full=probable histone ame: full=hta13	648	20	2.04455e-67	0.914	5	C:nucleosome; F:DNA binding; C:nucleus; P:nucleosome assembly; F:protein heterodimerization activity	-	IPR002119; IPR007125; IPR009072; PTHR23430 (PANTHER)
PUT438148621	h2a1_arath ame: full=probable histone ame: full=hta10	537	20	3.43566e-59	0.9065	5	C:nucleosome; F:DNA binding; C:nucleus; P:nucleosome assembly; F:protein heterodimerization activity	-	IPR002119; IPR007125; IPR009072; PTHR23430 (PANTHER)
PUT438148620	h2a2_arath ame: full=probable histone ame: full=hta13	886	20	2.28202e-66	0.9105	5	C:nucleosome; F:DNA binding; C:nucleus; P:nucleosome assembly; F:protein heterodimerization activity	-	IPR002119; IPR007125; IPR009072; PTHR23430 (PANTHER)
PUT423148621	nltp3_arath ame: full=non-specific lipid-transfer protein 3 short=ltp 3 flags: precursor	742	20	1.91122e-47	0.6805	2	P:lipid transport; F:lipid binding	-	IPR000528; IPR013770; IPR016140; SignalP-NN(euk) (SIGNALP)
PUT416148614	gasa7_arath ame: full=gibberellin-regulated protein 7 ame: full=gast1 protein homolog 7 flags: precursor	815	18	6.23609e-32	0.61	15	P:response to gibberellin stimulus; F:molecular_function; P:defense response; C:cell wall; C:extracellular region; P:gibberellic acid mediated signaling pathway; P:response to fructose stimulus; P:response to glucose stimulus; P:seed dormancy process; P:response to sucrose stimulus; P:response to karrikin; P:heat acclimation; P:response to salicylic acid stimulus; C:plasmodesma; P:response to heat		tmhmm (TMHMM)
PUT398148613	nlt13_parju ame: full=probable non-specific lipid-transfer protein 1 short=ltp ame: full=allergen par j i ame: full=major pollen allergen par j ame: full=protein p1 ame: allergen=par j flags: precursor	767	3	8.50733e-05	0.4667	1	P:lipid transport	-	IPR013770; IPR016140; SignalP-NN(euk) (SIGNALP)
PUT375148621	rl261_arath ame: full=60s ribosomal protein l26-1	1359	20	2.26273e-72	0.8255	4	F:structural constituent of ribosome; P:translation; C:large ribosomal subunit; C:ribosome	-	IPR005756; IPR005824; IPR005825; IPR008991; IPR014723
PUT359148615	gasa6_arath ame: full=gibberellin-regulated protein 6 ame: full=gast1 protein homolog 6 flags: precursor	815	19	1.57048e-33	0.6721	16	P:gibberellic acid mediated signaling pathway; P:response to gibberellin stimulus; P:response to fructose stimulus; P:response to glucose stimulus; F:molecular_function; P:seed dormancy process; P:response to sucrose stimulus; P:response to karrikin; C:extracellular region; P:heat acclimation; P:response to salicylic acid stimulus; C:plasmodesma; P:response to heat; P:defense response; C:cell wal…		tmhmm (TMHMM)
PUT351148617	def1_rapsa ame: full=defensin-like protein 1 ame: full=cysteine-rich antifungal protein 1 short=afp1 flags: precursor	477	14	7.8347e-16	0.6007	1	P:defense response	-	IPR003614; IPR008176; G3DSA:3.30.30.10 (GENE3D), SignalP-NN(euk) (SIGNALP), tmhmm (TMHMM), SSF57095 (SUPERFAMILY)
PUT350148614	def1_rapsa ame: full=defensin-like protein 1 ame: full=cysteine-rich antifungal protein 1 short=afp1 flags: precursor	691	13	2.09026e-15	0.61	1	P:defense response	-	IPR003614; IPR008176; G3DSA:3.30.30.10 (GENE3D), SignalP-NN(euk) (SIGNALP), tmhmm (TMHMM), SSF57095 (SUPERFAMILY)
PUT294148619	nltpc_arath ame: full=non-specific lipid-transfer protein 12 short=ltp 12 flags: precursor	1173	20	5.20739e-57	0.666	2	P:lipid transport; F:lipid binding	-	IPR000528; IPR013770; IPR016140; SignalP-NN(euk) (SIGNALP)
PUT292148612	nltpa_braot ame: full=non-specific lipid-transfer protein a short=ltp a ame: full=wax-associated protein 9a flags: precursor	562	20	2.75717e-68	0.744	23	F:lipid binding; P:lipid transport; P:transport; C:chloroplast thylakoid; C:apoplast; C:plant-type cell wall; F:calmodulin binding; P:response to water deprivation; P:programmed cell death; P:phospholipid transfer to membrane; C:plasma membrane; P:very long-chain fatty acid metabolic process; C:cell wall; F:lipid transporter activity; C:plasmodesma; P:cuticle development; P:response to abscisic a…		SignalP-NN(euk) (SIGNALP), tmhmm (TMHMM)
PUT291148621	nltpa_braot ame: full=non-specific lipid-transfer protein a short=ltp a ame: full=wax-associated protein 9a flags: precursor	827	20	1.64844e-69	0.7685	2	P:lipid transport; F:lipid binding	-	IPR000528; IPR013770; IPR016140; SignalP-NN(euk) (SIGNALP), tmhmm (TMHMM)
PUT289148613	nltpa_braot ame: full=non-specific lipid-transfer protein a short=ltp a ame: full=wax-associated protein 9a flags: precursor	2144	20	1.61928e-65	0.8	2	P:lipid transport; F:lipid binding	-	IPR000528; IPR013770; IPR016140; SignalP-NN(euk) (SIGNALP), tmhmm (TMHMM)
PUT273148617	nltpc_arath ame: full=non-specific lipid-transfer protein 12 short=ltp 12 flags: precursor	810	20	1.83337e-40	0.6405	3	P:lipid transport; F:lipid binding; F:protein binding	-	IPR000528; IPR001810; IPR013770; IPR016140; PTHR32133 (PANTHER), PTHR32133:SF50 (PANTHER)
PUT231148621	gasa1_arath ame: full=gibberellin-regulated protein 1 ame: full=gast1 protein homolog 1 flags: precursor	749	18	2.44055e-41	0.5911	16	P:response to gibberellin stimulus; F:molecular_function; P:defense response; C:cell wall; C:extracellular region; F:protein binding; P:gibberellic acid mediated signaling pathway; P:response to fructose stimulus; P:response to glucose stimulus; P:seed dormancy process; P:response to sucrose stimulus; P:response to karrikin; P:heat acclimation; P:response to salicylic acid stimulus; C:plasmodesma…		tmhmm (TMHMM)
PUT231148620	gasa1_arath ame: full=gibberellin-regulated protein 1 ame: full=gast1 protein homolog 1 flags: precursor	809	16	5.10873e-36	0.6256	12	P:defense response; C:cell wall; C:extracellular region; P:response to gibberellin stimulus; F:molecular_function; F:protein binding; P:gibberellic acid mediated signaling pathway; P:response to fructose stimulus; P:response to glucose stimulus; P:seed dormancy process; P:response to sucrose stimulus; P:response to karrikin		IPR003854
PUT223148620	gasa1_arath ame: full=gibberellin-regulated protein 1 ame: full=gast1 protein homolog 1 flags: precursor	704	17	2.82196e-42	0.6182	16	P:response to gibberellin stimulus; F:molecular_function; P:defense response; C:cell wall; C:extracellular region; F:protein binding; P:gibberellic acid mediated signaling pathway; P:response to fructose stimulus; P:response to glucose stimulus; P:seed dormancy process; P:response to sucrose stimulus; P:response to karrikin; P:heat acclimation; P:response to salicylic acid stimulus; C:plasmodesma…		tmhmm (TMHMM)
PUT209148614	def1_rapsa ame: full=defensin-like protein 1 ame: full=cysteine-rich antifungal protein 1 short=afp1 flags: precursor	1013	13	2.23202e-15	0.6208	2	F:enzyme inhibitor activity; F:pectinesterase activity	EC:3.1.1.11	IPR006501; PTHR31890 (PANTHER), PTHR31890:SF0 (PANTHER), SignalP-NN(euk) (SIGNALP), tmhmm (TMHMM)
PUT172148620	nltp6_arath ame: full=non-specific lipid-transfer protein 6 short=ltp 6 ame: full=xylogen-like protein 15 short= 15 flags: precursor	592	20	9.65556e-46	0.6645	10	F:lipid binding; P:lipid transport; P:response to water deprivation; P:transport; P:response to abscisic acid stimulus; C:cell wall; C:apoplast; P:response to cold; P:hyperosmotic salinity response; P:response to salt stress		SignalP-NN(euk) (SIGNALP)
PUT159148616	def02_arath ame: full=defensin-like protein 2 ame: full=low-molecular-weight cysteine-rich protein 69 short=protein lcr69 ame: full=plant defensin flags: precursor	930	20	5.96629e-30	0.734	3	C:extracellular region; F:growth factor activity; P:cell proliferation	-	IPR009438; SignalP-NN(euk) (SIGNALP), tmhmm (TMHMM)
PUT149148614	h2a2_arath ame: full=probable histone ame: full=hta13	840	20	9.35613e-66	0.701	15	P:cell proliferation; C:nucleosome; P:nucleosome assembly; C:nucleus; F:DNA binding; C:cell wall; C:nucleolus; P:response to wounding; P:DNA mediated transformation; F:protein binding; P:response to bacterium; C:chromosome; P:RNA methylation; P:response to DNA damage stimulus; P:DNA repair		SignalP-NN(euk) (SIGNALP)
PUT145148615	def10_arath ame: full=defensin-like protein 10 ame: full=low-molecular-weight cysteine-rich protein 72 short=protein lcr72 ame: full=plant defensin flags: precursor	588	20	2.33945e-30	0.6345	1	P:defense response	-	IPR003614; IPR008176; IPR008177; G3DSA:3.30.30.10 (GENE3D), SignalP-NN(euk) (SIGNALP), tmhmm (TMHMM), SSF57095 (SUPERFAMILY)
PUT136148620	nltpa_braot ame: full=non-specific lipid-transfer protein a short=ltp a ame: full=wax-associated protein 9a flags: precursor	1229	20	2.61581e-68	0.772	22	F:lipid binding; P:lipid transport; P:transport; C:chloroplast thylakoid; C:apoplast; C:plant-type cell wall; F:calmodulin binding; P:response to water deprivation; P:programmed cell death; P:phospholipid transfer to membrane; C:plasma membrane; P:very long-chain fatty acid metabolic process; C:cell wall; F:lipid transporter activity; C:plasmodesma; P:cuticle development; P:response to abscisic a…		no IPS match
PUT134148615	h2a7_arath ame: full=probable histone ame: full=hta6	747	20	6.0294e-64	0.92	5	C:nucleosome; F:DNA binding; C:nucleus; P:nucleosome assembly; F:protein heterodimerization activity	-	IPR002119; IPR007125; IPR009072; PTHR23430 (PANTHER)
PUT132148613	prf1_sollc ame: full= kda proline-rich protein	834	20	4.75797e-23	0.6845	2	P:lipid transport; F:lipid binding	-	IPR000528; IPR013770; IPR016140; SignalP-NN(euk) (SIGNALP), tmhmm (TMHMM)
PUT132148612	nltp6_arath ame: full=non-specific lipid-transfer protein 6 short=ltp 6 ame: full=xylogen-like protein 15 short= 15 flags: precursor	519	20	8.58033e-35	0.6665	2	P:lipid transport; F:lipid binding	-	IPR000528; IPR013770; IPR016140; SignalP-NN(euk) (SIGNALP), tmhmm (TMHMM)
PUT131148621	nltp6_arath ame: full=non-specific lipid-transfer protein 6 short=ltp 6 ame: full=xylogen-like protein 15 short= 15 flags: precursor	847	20	3.3758e-39	0.6845	2	P:lipid transport; F:lipid binding	-	IPR000528; IPR013770; IPR016140; SignalP-NN(euk) (SIGNALP), tmhmm (TMHMM)
PUT131148620	nltp6_arath ame: full=non-specific lipid-transfer protein 6 short=ltp 6 ame: full=xylogen-like protein 15 short= 15 flags: precursor	537	20	1.68161e-31	0.666	2	P:lipid transport; F:lipid binding	-	IPR000528; IPR013770; IPR016140; SignalP-NN(euk) (SIGNALP), tmhmm (TMHMM)
PUT131148619	nltp6_arath ame: full=non-specific lipid-transfer protein 6 short=ltp 6 ame: full=xylogen-like protein 15 short= 15 flags: precursor	754	20	4.03767e-39	0.6845	2	P:lipid transport; F:lipid binding	-	IPR000528; IPR013770; IPR016140; SignalP-NN(euk) (SIGNALP), tmhmm (TMHMM)
PUT131148618	nltp6_arath ame: full=non-specific lipid-transfer protein 6 short=ltp 6 ame: full=xylogen-like protein 15 short= 15 flags: precursor	850	20	1.75325e-38	0.683	2	P:lipid transport; F:lipid binding	-	IPR000528; IPR013770; IPR016140; SignalP-NN(euk) (SIGNALP)
PUT111148621	rl372_arath ame: full=60s ribosomal protein l37-2	1177	20	3.28858e-57	0.8305	3	F:structural constituent of ribosome; C:ribosome; P:translation	-	IPR001569; IPR011331; IPR011332; IPR018267; PTHR10768:SF0 (PANTHER)
PUT73148615	def1_rapsa ame: full=defensin-like protein 1 ame: full=cysteine-rich antifungal protein 1 short=afp1 flags: precursor	417	19	5.59531e-40	0.87	15	P:defense response; P:killing of cells of other organism; P:defense response to fungus; C:extracellular region; C:cell wall; F:molecular_function; P:ethylene mediated signaling pathway; P:response to salicylic acid stimulus; P:response to ethylene stimulus; P:response to insect; P:jasmonic acid and ethylene-dependent systemic resistance; P:response to jasmonic acid stimulus; P:defense response to…		no IPS match
PUT66148621	gasaa_arath ame: full=gibberellin-regulated protein 10 ame: full=gast1 protein homolog 10 flags: precursor	580	18	4.00087e-33	0.635	16	P:response to gibberellin stimulus; F:molecular_function; P:defense response; C:cell wall; C:extracellular region; P:gibberellic acid mediated signaling pathway; P:response to fructose stimulus; P:response to glucose stimulus; P:seed dormancy process; P:response to sucrose stimulus; P:response to karrikin; P:heat acclimation; P:response to salicylic acid stimulus; C:plasmodesma; P:response to hea…		SignalP-NN(euk) (SIGNALP)
PUT66148619	nltp6_arath ame: full=non-specific lipid-transfer protein 6 short=ltp 6 ame: full=xylogen-like protein 15 short= 15 flags: precursor	242	20	8.36649e-17	0.6345	1	P:lipid transport	-	IPR013770; SignalP-NN(euk) (SIGNALP)
PUT64148614	def1_rapsa ame: full=defensin-like protein 1 ame: full=cysteine-rich antifungal protein 1 short=afp1 flags: precursor	554	18	7.59519e-35	0.8883	1	P:defense response	-	IPR003614; IPR008176; G3DSA:3.30.30.10 (GENE3D), SignalP-NN(euk) (SIGNALP), tmhmm (TMHMM), SSF57095 (SUPERFAMILY)
PUT64148613	def1_rapsa ame: full=defensin-like protein 1 ame: full=cysteine-rich antifungal protein 1 short=afp1 flags: precursor	490	19	3.15465e-36	0.8937	16	P:defense response; P:killing of cells of other organism; P:defense response to fungus; C:extracellular region; C:cell wall; F:molecular_function; P:ethylene mediated signaling pathway; P:response to salicylic acid stimulus; P:response to ethylene stimulus; P:response to insect; P:jasmonic acid and ethylene-dependent systemic resistance; P:response to jasmonic acid stimulus; P:defense response to…		SignalP-NN(euk) (SIGNALP), tmhmm (TMHMM)
PUT55148613	nltpa_braot ame: full=non-specific lipid-transfer protein a short=ltp a ame: full=wax-associated protein 9a flags: precursor	716	20	5.6656e-70	0.7735	24	F:lipid binding; P:lipid transport; P:transport; C:chloroplast thylakoid; C:apoplast; C:plant-type cell wall; F:calmodulin binding; P:response to water deprivation; P:programmed cell death; P:phospholipid transfer to membrane; C:plasma membrane; P:very long-chain fatty acid metabolic process; C:cell wall; F:lipid transporter activity; C:plasmodesma; P:cuticle development; P:response to abscisic a…		no IPS match
PUT55148612	nltpd_braot ame: full=non-specific lipid-transfer protein d short=ltp d ame: full=wax-associated protein 9d flags: precursor	738	20	8.35667e-76	0.757	22	F:lipid binding; P:lipid transport; P:transport; C:chloroplast thylakoid; C:apoplast; C:plant-type cell wall; F:calmodulin binding; P:response to water deprivation; P:programmed cell death; P:phospholipid transfer to membrane; C:plasma membrane; P:very long-chain fatty acid metabolic process; C:cell wall; F:lipid transporter activity; C:plasmodesma; P:cuticle development; P:response to abscisic a…		no IPS match
PUT54148621	nltpd_braot ame: full=non-specific lipid-transfer protein d short=ltp d ame: full=wax-associated protein 9d flags: precursor	996	20	1.46289e-74	0.757	2	P:lipid transport; F:lipid binding	-	IPR000528; IPR013770; IPR016140; PS51257 (PROFILE), SignalP-NN(euk) (SIGNALP), tmhmm (TMHMM)
PUT54148620	nltp3_brana ame: full=non-specific lipid-transfer protein 3 short=ltp 3 flags: precursor	615	20	3.81501e-68	0.765	2	P:lipid transport; F:lipid binding	-	IPR000528; IPR013770; IPR016140; SignalP-NN(euk) (SIGNALP), tmhmm (TMHMM)
PUT54148619	nltpd_braot ame: full=non-specific lipid-transfer protein d short=ltp d ame: full=wax-associated protein 9d flags: precursor	970	20	2.95786e-69	0.7665	2	P:lipid transport; F:lipid binding	-	IPR000528; IPR013770; IPR016140; PS51257 (PROFILE)
PUT54148618	nltpd_braot ame: full=non-specific lipid-transfer protein d short=ltp d ame: full=wax-associated protein 9d flags: precursor	632	20	6.73906e-71	0.7665	2	P:lipid transport; F:lipid binding	-	IPR000528; IPR013770; IPR016140; PS51257 (PROFILE)
PUT49148621	h2av3_arath ame: full=probable histone h2a variant 3 ame: full= z 3 ame: full=hta9	1799	20	6.59251e-75	0.872	2	P:lipid transport; F:lipid binding	-	IPR000528; IPR013770; IPR016140; SignalP-NN(euk) (SIGNALP)
PUT49148620	nltp6_arath ame: full=non-specific lipid-transfer protein 6 short=ltp 6 ame: full=xylogen-like protein 15 short= 15 flags: precursor	673	20	1.68773e-39	0.683	2	P:lipid transport; F:lipid binding	-	IPR000528; IPR013770; IPR016140; SignalP-NN(euk) (SIGNALP), tmhmm (TMHMM)
PUT45148620	gasa3_arath ame: full=gibberellin-regulated protein 3 ame: full=gast1 protein homolog 3 flags: precursor	702	18	1.1778e-37	0.6617	16	P:response to gibberellin stimulus; F:molecular_function; P:defense response; C:cell wall; C:extracellular region; F:protein binding; P:gibberellic acid mediated signaling pathway; P:response to fructose stimulus; P:response to glucose stimulus; P:seed dormancy process; P:response to sucrose stimulus; P:response to karrikin; P:heat acclimation; P:response to salicylic acid stimulus; C:plasmodesma…		no IPS match
PUT45148619	gasa3_arath ame: full=gibberellin-regulated protein 3 ame: full=gast1 protein homolog 3 flags: precursor	643	16	1.17031e-23	0.6981	12	P:response to gibberellin stimulus; F:molecular_function; P:defense response; C:cell wall; C:extracellular region; F:protein binding; P:gibberellic acid mediated signaling pathway; P:response to fructose stimulus; P:response to glucose stimulus; P:seed dormancy process; P:response to sucrose stimulus; P:response to karrikin		no IPS match
PUT26148615	nltp5_arath ame: full=non-specific lipid-transfer protein 5 short=ltp 5 flags: precursor	1281	20	3.71146e-60	0.707	20	F:lipid binding; P:lipid transport; P:very long-chain fatty acid metabolic process; C:cell wall; F:lipid transporter activity; C:plasmodesma; P:cuticle development; C:chloroplast thylakoid; C:apoplast; C:plant-type cell wall; F:calmodulin binding; P:transport; P:response to water deprivation; P:programmed cell death; P:phospholipid transfer to membrane; C:plasma membrane; P:response to abscisic a…		IPR008801; SignalP-NN(euk) (SIGNALP), tmhmm (TMHMM)
PUT22148619	nltpa_braot ame: full=non-specific lipid-transfer protein a short=ltp a ame: full=wax-associated protein 9a flags: precursor	1832	20	2.32226e-66	0.7695	22	F:lipid binding; P:lipid transport; P:transport; C:chloroplast thylakoid; C:apoplast; C:plant-type cell wall; F:calmodulin binding; P:response to water deprivation; P:programmed cell death; P:phospholipid transfer to membrane; C:plasma membrane; P:very long-chain fatty acid metabolic process; C:cell wall; F:lipid transporter activity; C:plasmodesma; P:cuticle development; P:response to abscisic a…		no IPS match
PUT14148616	rd21a_arath ame: full=cysteine proteinase rd21a short=rd21 flags: precursor	757	5	2.57901e-38	0.72	25	C:apoplast; P:hydrogen peroxide catabolic process; C:vacuole; C:chloroplast; C:plasmodesma; P:Golgi organization; P:hyperosmotic response; F:cysteine-type peptidase activity; F:peptidase activity; P:response to cadmium ion; P:chlorophyll catabolic process; P:water transport; P:response to salt stress; P:response to temperature stimulus; P:proteolysis; P:defense response to fungus; C:cytosol; F:pr…		tmhmm (TMHMM)
PUT148430	nltp1_brana ame: full=non-specific lipid-transfer protein 1 short=ltp 1 flags: precursor	310	20	3.09686e-25	0.7705	2	P:lipid transport; F:lipid binding	-	IPR000528; IPR013770; IPR016140
PUT148325	nltp6_arath ame: full=non-specific lipid-transfer protein 6 short=ltp 6 ame: full=xylogen-like protein 15 short= 15 flags: precursor	474	20	4.52147e-32	0.6525	2	P:lipid transport; F:lipid binding	-	IPR000528; IPR013770; IPR016140; SignalP-NN(euk) (SIGNALP), tmhmm (TMHMM)
PUT148262	def1_rapsa ame: full=defensin-like protein 1 ame: full=cysteine-rich antifungal protein 1 short=afp1 flags: precursor	601	13	3.40735e-16	0.6362	1	P:defense response	-	IPR003614; IPR008176; G3DSA:3.30.30.10 (GENE3D), SignalP-NN(euk) (SIGNALP), tmhmm (TMHMM), SSF57095 (SUPERFAMILY)
PUT148104	nltpa_braot ame: full=non-specific lipid-transfer protein a short=ltp a ame: full=wax-associated protein 9a flags: precursor	1219	20	2.44791e-68	0.772	2	P:lipid transport; F:lipid binding	-	IPR000528; IPR013770; IPR016140; SignalP-NN(euk) (SIGNALP), tmhmm (TMHMM)
PUT148032	nltpa_braot ame: full=non-specific lipid-transfer protein a short=ltp a ame: full=wax-associated protein 9a flags: precursor	604	20	1.86364e-72	0.772	24	F:lipid binding; P:lipid transport; P:transport; C:chloroplast thylakoid; C:apoplast; C:plant-type cell wall; F:calmodulin binding; P:response to water deprivation; P:programmed cell death; P:phospholipid transfer to membrane; C:plasma membrane; P:very long-chain fatty acid metabolic process; C:cell wall; F:lipid transporter activity; C:plasmodesma; P:cuticle development; P:response to abscisic a…		SignalP-NN(euk) (SIGNALP)
PUT147982	thn_brarp ame: full=thionin contains: ame: full=thionin contains: ame: full=acidic protein flags: precursor	327	20	2.95429e-54	0.6425	1	P:defense response	-	IPR001010; SignalP-NN(euk) (SIGNALP)
PUT147978	h2av3_arath ame: full=probable histone h2a variant 3 ame: full= z 3 ame: full=hta9	777	20	2.14499e-74	0.8605	5	C:nucleosome; F:DNA binding; C:nucleus; P:nucleosome assembly; F:protein heterodimerization activity	-	IPR002119; IPR007125; IPR009072; PTHR23430 (PANTHER)
PUT147947	nltpc_arath ame: full=non-specific lipid-transfer protein 12 short=ltp 12 flags: precursor	529	20	2.98884e-61	0.6725	2	P:lipid transport; F:lipid binding	-	IPR000528; IPR013770; IPR016140; SignalP-NN(euk) (SIGNALP)
PUT147827	nltp3_arath ame: full=non-specific lipid-transfer protein 3 short=ltp 3 flags: precursor	736	20	1.00587e-28	0.731	29	F:lipid binding; P:lipid transport; P:response to water deprivation; P:response to abscisic acid stimulus; C:cell wall; C:apoplast; P:response to cold; P:hyperosmotic salinity response; P:response to salt stress; C:chloroplast thylakoid membrane; C:integral to membrane; C:membrane; P:photosynthesis; P:protein-chromophore linkage; P:photosynthesis, light harvesting; C:thylakoid; C:photosystem II; …		no IPS match
PUT147805	nltpc_arath ame: full=non-specific lipid-transfer protein 12 short=ltp 12 flags: precursor	421	20	2.25036e-40	0.67	21	F:lipid binding; P:lipid transport; P:pollen exine formation; C:plant-type cell wall; P:response to water deprivation; P:response to abscisic acid stimulus; C:cell wall; C:apoplast; P:response to cold; P:hyperosmotic salinity response; P:response to salt stress; P:transport; C:extracellular region; C:chloroplast thylakoid; F:calmodulin binding; F:transporter activity; C:cellular_component; P:defe…		SignalP-NN(euk) (SIGNALP)
PUT147757	nltpa_braot ame: full=non-specific lipid-transfer protein a short=ltp a ame: full=wax-associated protein 9a flags: precursor	665	20	4.23122e-71	0.7695	2	P:lipid transport; F:lipid binding	-	IPR000528; IPR013770; IPR016140; tmhmm (TMHMM)
PUT147623	nltp6_arath ame: full=non-specific lipid-transfer protein 6 short=ltp 6 ame: full=xylogen-like protein 15 short= 15 flags: precursor	746	20	1.15145e-38	0.6475	10	F:lipid binding; P:lipid transport; P:response to water deprivation; P:transport; P:response to abscisic acid stimulus; C:cell wall; C:apoplast; P:response to cold; P:hyperosmotic salinity response; P:response to salt stress		no IPS match
PUT147503	nltpb_braot ame: full=non-specific lipid-transfer protein b short=ltp b ame: full=wax-associated protein 9b flags: precursor	597	20	2.94695e-43	0.706	25	F:lipid binding; P:lipid transport; P:transport; P:response to water deprivation; P:programmed cell death; P:phospholipid transfer to membrane; C:plasma membrane; C:chloroplast thylakoid; C:apoplast; C:plant-type cell wall; F:calmodulin binding; P:very long-chain fatty acid metabolic process; C:cell wall; F:lipid transporter activity; C:plasmodesma; P:cuticle development; P:defense response; P:ki…		SignalP-NN(euk) (SIGNALP)
PUT147449	nltpa_braot ame: full=non-specific lipid-transfer protein a short=ltp a ame: full=wax-associated protein 9a flags: precursor	802	20	2.93883e-42	0.7725	25	F:lipid binding; P:lipid transport; P:transport; C:chloroplast thylakoid; C:apoplast; C:plant-type cell wall; F:calmodulin binding; P:response to water deprivation; P:programmed cell death; P:phospholipid transfer to membrane; C:plasma membrane; P:very long-chain fatty acid metabolic process; C:cell wall; F:lipid transporter activity; C:plasmodesma; P:cuticle development; P:response to abscisic a…		no IPS match
PUT147434	nltp6_arath ame: full=non-specific lipid-transfer protein 6 short=ltp 6 ame: full=xylogen-like protein 15 short= 15 flags: precursor	791	20	3.74998e-24	0.7165	16	F:lipid binding; P:lipid transport; P:response to water deprivation; P:transport; P:response to abscisic acid stimulus; C:cell wall; C:apoplast; P:response to cold; P:hyperosmotic salinity response; C:cytoplasmic membrane-bounded vesicle; F:transporter activity; C:cellular_component; P:defense response to fungus; P:defense response to bacterium; P:defense response to Gram-positive bacterium; P:ki…		no IPS match
PUT147304	nltp6_arath ame: full=non-specific lipid-transfer protein 6 short=ltp 6 ame: full=xylogen-like protein 15 short= 15 flags: precursor	591	20	7.91805e-33	0.6195	9	F:lipid binding; P:lipid transport; P:response to water deprivation; P:transport; P:response to abscisic acid stimulus; C:cell wall; C:apoplast; P:response to cold; P:hyperosmotic salinity response		SignalP-NN(euk) (SIGNALP), tmhmm (TMHMM)
PUT147126	nltpa_braot ame: full=non-specific lipid-transfer protein a short=ltp a ame: full=wax-associated protein 9a flags: precursor	1065	20	9.29938e-56	0.7055	2	P:lipid transport; F:lipid binding	-	IPR000528; IPR013770; IPR016140; SignalP-NN(euk) (SIGNALP)
PUT147029	nltp6_arath ame: full=non-specific lipid-transfer protein 6 short=ltp 6 ame: full=xylogen-like protein 15 short= 15 flags: precursor	358	20	1.99207e-36	0.6785	2	P:lipid transport; F:lipid binding	-	IPR000528; IPR013770; IPR016140
PUT146960	nltpd_braot ame: full=non-specific lipid-transfer protein d short=ltp d ame: full=wax-associated protein 9d flags: precursor	1065	20	8.33285e-59	0.769	2	P:lipid transport; F:lipid binding	-	IPR000528; IPR013770; IPR016140
PUT146867	nltp6_arath ame: full=non-specific lipid-transfer protein 6 short=ltp 6 ame: full=xylogen-like protein 15 short= 15 flags: precursor	340	20	1.26734e-19	0.616	14	F:lipid binding; P:lipid transport; P:response to water deprivation; P:response to abscisic acid stimulus; C:cell wall; C:apoplast; P:response to cold; P:hyperosmotic salinity response; P:response to salt stress; P:transport; P:very long-chain fatty acid metabolic process; F:lipid transporter activity; C:plasmodesma; P:cuticle development		no IPS match
PUT146841	nltp6_arath ame: full=non-specific lipid-transfer protein 6 short=ltp 6 ame: full=xylogen-like protein 15 short= 15 flags: precursor	496	20	4.52583e-36	0.6665	9	F:lipid binding; P:lipid transport; P:response to water deprivation; P:transport; P:response to abscisic acid stimulus; C:cell wall; C:apoplast; P:response to cold; P:hyperosmotic salinity response		no IPS match
PUT146834	nltpd_braot ame: full=non-specific lipid-transfer protein d short=ltp d ame: full=wax-associated protein 9d flags: precursor	1044	20	2.26437e-70	0.745	2	P:lipid transport; F:lipid binding	-	IPR000528; IPR013770; IPR016140; PS51257 (PROFILE), SignalP-NN(euk) (SIGNALP), tmhmm (TMHMM)
PUT146809	nltp5_arath ame: full=non-specific lipid-transfer protein 5 short=ltp 5 flags: precursor	638	20	6.96773e-45	0.731	20	F:lipid binding; P:lipid transport; P:very long-chain fatty acid metabolic process; C:cell wall; F:lipid transporter activity; C:plasmodesma; P:cuticle development; C:chloroplast thylakoid; C:apoplast; C:plant-type cell wall; F:calmodulin binding; P:transport; P:response to water deprivation; P:programmed cell death; P:phospholipid transfer to membrane; C:plasma membrane; P:response to abscisic a…		SignalP-NN(euk) (SIGNALP), tmhmm (TMHMM)
PUT146759	nltpb_braot ame: full=non-specific lipid-transfer protein b short=ltp b ame: full=wax-associated protein 9b flags: precursor	804	20	1.08902e-51	0.7345	2	P:lipid transport; F:lipid binding	-	IPR000528; IPR013770; IPR016140
PUT146744	nltp6_arath ame: full=non-specific lipid-transfer protein 6 short=ltp 6 ame: full=xylogen-like protein 15 short= 15 flags: precursor	400	20	6.39923e-43	0.6425	16	F:lipid binding; P:lipid transport; P:response to water deprivation; P:transport; P:response to abscisic acid stimulus; C:cell wall; C:apoplast; P:response to cold; P:hyperosmotic salinity response; P:response to salt stress; F:transporter activity; C:cellular_component; P:defense response to fungus; P:defense response to bacterium; P:defense response to Gram-positive bacterium; P:killing of cell…		tmhmm (TMHMM)
PUT146707	def1_rapsa ame: full=defensin-like protein 1 ame: full=cysteine-rich antifungal protein 1 short=afp1 flags: precursor	612	10	1.59296e-10	0.607	12	P:defense response; P:killing of cells of other organism; P:defense response to fungus; C:extracellular region; C:cell wall; F:molecular_function; P:ethylene mediated signaling pathway; P:response to salicylic acid stimulus; P:response to ethylene stimulus; P:response to insect; P:jasmonic acid and ethylene-dependent systemic resistance; P:response to jasmonic acid stimulus		G3DSA:3.30.30.10 (GENE3D), SignalP-NN(euk) (SIGNALP), tmhmm (TMHMM)
PUT146637	nltpa_braot ame: full=non-specific lipid-transfer protein a short=ltp a ame: full=wax-associated protein 9a flags: precursor	900	20	1.14387e-63	0.727	25	F:lipid binding; P:lipid transport; P:transport; C:chloroplast thylakoid; C:apoplast; C:plant-type cell wall; F:calmodulin binding; P:response to water deprivation; P:programmed cell death; P:phospholipid transfer to membrane; C:plasma membrane; P:very long-chain fatty acid metabolic process; C:cell wall; F:lipid transporter activity; C:plasmodesma; P:cuticle development; P:response to abscisic a…		no IPS match
PUT146531	nltpb_braot ame: full=non-specific lipid-transfer protein b short=ltp b ame: full=wax-associated protein 9b flags: precursor	980	20	8.67275e-69	0.74	23	F:lipid binding; P:lipid transport; P:transport; P:response to water deprivation; P:programmed cell death; P:phospholipid transfer to membrane; C:plasma membrane; C:chloroplast thylakoid; C:apoplast; C:plant-type cell wall; F:calmodulin binding; P:very long-chain fatty acid metabolic process; C:cell wall; F:lipid transporter activity; C:plasmodesma; P:cuticle development; P:response to biotic sti…		no IPS match
PUT146510	nltpa_braot ame: full=non-specific lipid-transfer protein a short=ltp a ame: full=wax-associated protein 9a flags: precursor	1274	20	5.09154e-54	0.7225	2	P:lipid transport; F:lipid binding	-	IPR000528; IPR013770; IPR016140
PUT146309	thn_brarp ame: full=thionin contains: ame: full=thionin contains: ame: full=acidic protein flags: precursor	395	20	5.18538e-56	0.665	1	P:defense response	-	IPR001010; SignalP-NN(euk) (SIGNALP)
PUT146130	nltp6_arath ame: full=non-specific lipid-transfer protein 6 short=ltp 6 ame: full=xylogen-like protein 15 short= 15 flags: precursor	494	20	1.37874e-24	0.6615	2	P:lipid transport; F:lipid binding	-	IPR000528; IPR013770; IPR016140
PUT146039	nltpa_braot ame: full=non-specific lipid-transfer protein a short=ltp a ame: full=wax-associated protein 9a flags: precursor	743	20	7.02542e-71	0.772	2	P:lipid transport; F:lipid binding	-	IPR000528; IPR013770; IPR016140; SignalP-NN(euk) (SIGNALP), tmhmm (TMHMM)
PUT146035	nltpc_arath ame: full=non-specific lipid-transfer protein 12 short=ltp 12 flags: precursor	505	20	6.40841e-57	0.6755	2	P:lipid transport; F:lipid binding	-	IPR000528; IPR013770; IPR016140
PUT146000	nltpb_braot ame: full=non-specific lipid-transfer protein b short=ltp b ame: full=wax-associated protein 9b flags: precursor	733	20	2.17021e-75	0.7765	23	F:lipid binding; P:lipid transport; P:transport; P:response to water deprivation; P:programmed cell death; P:phospholipid transfer to membrane; C:plasma membrane; C:chloroplast thylakoid; C:apoplast; C:plant-type cell wall; F:calmodulin binding; P:very long-chain fatty acid metabolic process; C:cell wall; F:lipid transporter activity; C:plasmodesma; P:cuticle development; P:response to abscisic a…		SignalP-NN(euk) (SIGNALP), tmhmm (TMHMM)
PUT145927	nltpb_braot ame: full=non-specific lipid-transfer protein b short=ltp b ame: full=wax-associated protein 9b flags: precursor	623	20	1.38715e-40	0.6735	21	F:lipid binding; P:lipid transport; P:transport; P:response to water deprivation; P:programmed cell death; P:phospholipid transfer to membrane; C:plasma membrane; C:chloroplast thylakoid; C:apoplast; C:plant-type cell wall; F:calmodulin binding; P:response to abscisic acid stimulus; C:cell wall; P:response to cold; P:hyperosmotic salinity response; P:very long-chain fatty acid metabolic process; …		no IPS match
PUT145893	nltpb_braot ame: full=non-specific lipid-transfer protein b short=ltp b ame: full=wax-associated protein 9b flags: precursor	728	20	1.44334e-71	0.753	2	P:lipid transport; F:lipid binding	-	IPR000528; IPR013770; IPR016140
PUT145888	nltpd_braot ame: full=non-specific lipid-transfer protein d short=ltp d ame: full=wax-associated protein 9d flags: precursor	503	20	4.78567e-77	0.757	22	F:lipid binding; P:lipid transport; P:transport; C:chloroplast thylakoid; C:apoplast; C:plant-type cell wall; F:calmodulin binding; P:response to water deprivation; P:programmed cell death; P:phospholipid transfer to membrane; C:plasma membrane; P:very long-chain fatty acid metabolic process; C:cell wall; F:lipid transporter activity; C:plasmodesma; P:cuticle development; P:response to abscisic a…		SignalP-NN(euk) (SIGNALP)
PUT145840	nltpa_braot ame: full=non-specific lipid-transfer protein a short=ltp a ame: full=wax-associated protein 9a flags: precursor	902	20	2.92503e-74	0.773	24	F:lipid binding; P:lipid transport; P:transport; C:chloroplast thylakoid; C:apoplast; C:plant-type cell wall; F:calmodulin binding; P:response to water deprivation; P:programmed cell death; P:phospholipid transfer to membrane; C:plasma membrane; P:very long-chain fatty acid metabolic process; C:cell wall; F:lipid transporter activity; C:plasmodesma; P:cuticle development; P:response to abscisic a…		no IPS match
PUT145749	nltpd_braot ame: full=non-specific lipid-transfer protein d short=ltp d ame: full=wax-associated protein 9d flags: precursor	543	20	3.93053e-61	0.757	24	F:lipid binding; P:lipid transport; P:transport; C:chloroplast thylakoid; C:apoplast; C:plant-type cell wall; F:calmodulin binding; P:response to water deprivation; P:programmed cell death; P:phospholipid transfer to membrane; C:plasma membrane; P:very long-chain fatty acid metabolic process; C:cell wall; F:lipid transporter activity; C:plasmodesma; P:cuticle development; P:response to abscisic a…		no IPS match
PUT145691	nltp6_arath ame: full=non-specific lipid-transfer protein 6 short=ltp 6 ame: full=xylogen-like protein 15 short= 15 flags: precursor	738	20	1.28839e-31	0.5975	2	P:lipid transport; F:lipid binding	-	IPR000528; IPR013770; IPR016140; SignalP-NN(euk) (SIGNALP)
PUT145579	nltpb_braot ame: full=non-specific lipid-transfer protein b short=ltp b ame: full=wax-associated protein 9b flags: precursor	607	20	1.4105e-74	0.775	2	P:lipid transport; F:lipid binding	-	IPR000528; IPR013770; IPR016140; PS51257 (PROFILE), SignalP-NN(euk) (SIGNALP), tmhmm (TMHMM)
PUT145563	rbs2_brana ame: full=ribulose bisphosphate carboxylase small chain chloroplastic short= isco small subunit f1 flags: precursor	637	20	1.25124e-46	0.6895	20	P:photorespiration; P:photosynthesis; P:carbon fixation; P:oxidation-reduction process; F:lyase activity; F:oxidoreductase activity; P:reductive pentose-phosphate cycle; F:ribulose-bisphosphate carboxylase activity; F:monooxygenase activity; C:chloroplast; C:plastid; P:response to red light; P:response to blue light; P:response to far red light; C:membrane; C:apoplast; C:thylakoid; C:chloroplast …		no IPS match
PUT145441	nltpa_braot ame: full=non-specific lipid-transfer protein a short=ltp a ame: full=wax-associated protein 9a flags: precursor	738	20	5.41309e-74	0.7655	24	F:lipid binding; P:lipid transport; P:transport; C:chloroplast thylakoid; C:apoplast; C:plant-type cell wall; F:calmodulin binding; P:response to water deprivation; P:programmed cell death; P:phospholipid transfer to membrane; C:plasma membrane; P:very long-chain fatty acid metabolic process; C:cell wall; F:lipid transporter activity; C:plasmodesma; P:cuticle development; P:response to abscisic a…		SignalP-NN(euk) (SIGNALP)
PUT145377	nltpa_braot ame: full=non-specific lipid-transfer protein a short=ltp a ame: full=wax-associated protein 9a flags: precursor	881	20	7.5895e-70	0.7695	2	P:lipid transport; F:lipid binding	-	IPR000528; IPR013770; IPR016140; SignalP-NN(euk) (SIGNALP), tmhmm (TMHMM)
PUT145341	nltpd_braot ame: full=non-specific lipid-transfer protein d short=ltp d ame: full=wax-associated protein 9d flags: precursor	746	16	2.98648e-24	0.6806	16	F:lipid binding; P:lipid transport; P:transport; C:chloroplast thylakoid; C:apoplast; C:plant-type cell wall; F:calmodulin binding; P:very long-chain fatty acid metabolic process; C:cell wall; F:lipid transporter activity; C:plasmodesma; P:cuticle development; P:response to water deprivation; P:response to abscisic acid stimulus; P:response to cold; P:hyperosmotic salinity response		SignalP-NN(euk) (SIGNALP), tmhmm (TMHMM)
PUT145314	nltpa_braot ame: full=non-specific lipid-transfer protein a short=ltp a ame: full=wax-associated protein 9a flags: precursor	999	20	2.58964e-69	0.7695	22	F:lipid binding; P:lipid transport; P:transport; C:chloroplast thylakoid; C:apoplast; C:plant-type cell wall; F:calmodulin binding; P:response to water deprivation; P:programmed cell death; P:phospholipid transfer to membrane; C:plasma membrane; P:very long-chain fatty acid metabolic process; C:cell wall; F:lipid transporter activity; C:plasmodesma; P:cuticle development; P:response to abscisic a…		no IPS match
PUT145177	def4_rapsa ame: full=defensin-like protein 4 ame: full=cysteine-rich antifungal protein 4 short=afp4 flags: precursor	435	13	1.07523e-22	0.6254	1	P:defense response	-	IPR003614; IPR008176; G3DSA:3.30.30.10 (GENE3D), SignalP-NN(euk) (SIGNALP), tmhmm (TMHMM), SSF57095 (SUPERFAMILY)
PUT144988	thn_brarp ame: full=thionin contains: ame: full=thionin contains: ame: full=acidic protein flags: precursor	439	20	9.03247e-73	0.6285	1	P:defense response	-	IPR001010; SignalP-NN(euk) (SIGNALP)
PUT144927	def1_rapsa ame: full=defensin-like protein 1 ame: full=cysteine-rich antifungal protein 1 short=afp1 flags: precursor	500	13	1.92732e-16	0.6362	1	P:defense response	-	IPR003614; IPR008176; G3DSA:3.30.30.10 (GENE3D), tmhmm (TMHMM), SSF57095 (SUPERFAMILY)
PUT144773	nltpd_braot ame: full=non-specific lipid-transfer protein d short=ltp d ame: full=wax-associated protein 9d flags: precursor	471	20	2.87161e-32	0.6685	23	F:lipid binding; P:lipid transport; P:transport; C:chloroplast thylakoid; C:apoplast; C:plant-type cell wall; F:calmodulin binding; P:response to water deprivation; P:programmed cell death; P:phospholipid transfer to membrane; C:plasma membrane; P:very long-chain fatty acid metabolic process; C:cell wall; F:lipid transporter activity; C:plasmodesma; P:cuticle development; P:defense response; P:ki…		no IPS match
PUT144741	nltpa_braot ame: full=non-specific lipid-transfer protein a short=ltp a ame: full=wax-associated protein 9a flags: precursor	513	20	1.09157e-48	0.7555	2	P:lipid transport; F:lipid binding	-	IPR000528; IPR013770; IPR016140
PUT144700	nltpd_braot ame: full=non-specific lipid-transfer protein d short=ltp d ame: full=wax-associated protein 9d flags: precursor	575	20	3.77375e-65	0.761	2	P:lipid transport; F:lipid binding	-	IPR000528; IPR013770; IPR016140; tmhmm (TMHMM)
PUT144666	nltpa_braot ame: full=non-specific lipid-transfer protein a short=ltp a ame: full=wax-associated protein 9a flags: precursor	409	20	2.78137e-25	0.7435	25	F:lipid binding; P:lipid transport; P:transport; C:chloroplast thylakoid; C:apoplast; C:plant-type cell wall; F:calmodulin binding; P:response to water deprivation; P:programmed cell death; P:phospholipid transfer to membrane; C:plasma membrane; P:very long-chain fatty acid metabolic process; C:cell wall; F:lipid transporter activity; C:plasmodesma; P:cuticle development; P:response to abscisic a…		SignalP-NN(euk) (SIGNALP), tmhmm (TMHMM)
PUT144650	nltpa_braot ame: full=non-specific lipid-transfer protein a short=ltp a ame: full=wax-associated protein 9a flags: precursor	455	20	5.01402e-34	0.764	24	F:lipid binding; P:lipid transport; P:transport; C:chloroplast thylakoid; C:apoplast; C:plant-type cell wall; F:calmodulin binding; P:response to water deprivation; P:programmed cell death; P:phospholipid transfer to membrane; C:plasma membrane; P:very long-chain fatty acid metabolic process; C:cell wall; F:lipid transporter activity; C:plasmodesma; P:cuticle development; P:response to abscisic a…		SignalP-NN(euk) (SIGNALP), tmhmm (TMHMM)
PUT144645	nltpa_braot ame: full=non-specific lipid-transfer protein a short=ltp a ame: full=wax-associated protein 9a flags: precursor	1108	20	4.34321e-73	0.7725	24	F:lipid binding; P:lipid transport; P:transport; C:chloroplast thylakoid; C:apoplast; C:plant-type cell wall; F:calmodulin binding; P:response to water deprivation; P:programmed cell death; P:phospholipid transfer to membrane; C:plasma membrane; P:very long-chain fatty acid metabolic process; C:cell wall; F:lipid transporter activity; C:plasmodesma; P:cuticle development; P:response to abscisic a…		SignalP-NN(euk) (SIGNALP), tmhmm (TMHMM)
PUT144539	thn_brarp ame: full=thionin contains: ame: full=thionin contains: ame: full=acidic protein flags: precursor	273	20	3.59317e-39	0.6765	1	P:defense response	-	IPR001010; SignalP-NN(euk) (SIGNALP)
PUT144116	nltpa_braot ame: full=non-specific lipid-transfer protein a short=ltp a ame: full=wax-associated protein 9a flags: precursor	1052	20	3.4492e-73	0.7725	2	P:lipid transport; F:lipid binding	-	IPR000528; IPR013770; IPR016140; SignalP-NN(euk) (SIGNALP), tmhmm (TMHMM)
PUT144021	thn_brarp ame: full=thionin contains: ame: full=thionin contains: ame: full=acidic protein flags: precursor	430	20	2.55696e-30	0.605	3	P:defense response; F:toxin receptor binding; C:extracellular region		SignalP-NN(euk) (SIGNALP)
PUT143987	nltp6_arath ame: full=non-specific lipid-transfer protein 6 short=ltp 6 ame: full=xylogen-like protein 15 short= 15 flags: precursor	700	20	2.21773e-24	0.6865	11	F:lipid binding; P:lipid transport; P:response to water deprivation; P:transport; P:response to abscisic acid stimulus; C:cell wall; C:apoplast; P:response to cold; P:hyperosmotic salinity response; P:response to stress; P:response to salt stress		SignalP-NN(euk) (SIGNALP), tmhmm (TMHMM)
PUT143924	nltpb_braot ame: full=non-specific lipid-transfer protein b short=ltp b ame: full=wax-associated protein 9b flags: precursor	1098	20	7.06154e-74	0.7765	2	P:lipid transport; F:lipid binding	-	IPR000528; IPR013770; IPR016140; PS51257 (PROFILE), SignalP-NN(euk) (SIGNALP), tmhmm (TMHMM)
PUT143755	nltp5_arath ame: full=non-specific lipid-transfer protein 5 short=ltp 5 flags: precursor	601	20	3.53021e-33	0.671	2	P:lipid transport; F:lipid binding	-	IPR000528; IPR013770; IPR016140; SignalP-NN(euk) (SIGNALP), tmhmm (TMHMM)
PUT143738	nltp5_arath ame: full=non-specific lipid-transfer protein 5 short=ltp 5 flags: precursor	616	20	1.92971e-66	0.711	20	F:lipid binding; P:lipid transport; P:very long-chain fatty acid metabolic process; C:cell wall; F:lipid transporter activity; C:plasmodesma; P:cuticle development; C:chloroplast thylakoid; C:apoplast; C:plant-type cell wall; F:calmodulin binding; P:transport; P:response to water deprivation; P:programmed cell death; P:phospholipid transfer to membrane; C:plasma membrane; P:response to abscisic a…		no IPS match
PUT143587	nltp6_arath ame: full=non-specific lipid-transfer protein 6 short=ltp 6 ame: full=xylogen-like protein 15 short= 15 flags: precursor	390	20	8.91626e-22	0.6355	2	P:lipid transport; F:lipid binding	-	IPR000528; IPR013770; IPR016140; SignalP-NN(euk) (SIGNALP), tmhmm (TMHMM)
PUT143497	nltp6_arath ame: full=non-specific lipid-transfer protein 6 short=ltp 6 ame: full=xylogen-like protein 15 short= 15 flags: precursor	267	20	3.85696e-20	0.623	1	P:lipid transport	-	IPR013770; IPR016140; SignalP-NN(euk) (SIGNALP)
PUT143490	nltp6_arath ame: full=non-specific lipid-transfer protein 6 short=ltp 6 ame: full=xylogen-like protein 15 short= 15 flags: precursor	440	19	1.33738e-18	0.6668	4	F:lipid binding; P:lipid transport; P:response to water deprivation; P:transport		no IPS match
PUT143466	nltpb_braot ame: full=non-specific lipid-transfer protein b short=ltp b ame: full=wax-associated protein 9b flags: precursor	804	20	1.02734e-74	0.7765	2	P:lipid transport; F:lipid binding	-	IPR000528; IPR013770; IPR016140; SignalP-NN(euk) (SIGNALP), tmhmm (TMHMM)
PUT143419	nltpa_braot ame: full=non-specific lipid-transfer protein a short=ltp a ame: full=wax-associated protein 9a flags: precursor	557	20	3.57806e-69	0.741	2	P:lipid transport; F:lipid binding	-	IPR000528; IPR013770; IPR016140; SignalP-NN(euk) (SIGNALP), tmhmm (TMHMM)
PUT143407	nltpa_braot ame: full=non-specific lipid-transfer protein a short=ltp a ame: full=wax-associated protein 9a flags: precursor	777	20	2.73688e-72	0.761	2	P:lipid transport; F:lipid binding	-	IPR000528; IPR013770; IPR016140; SignalP-NN(euk) (SIGNALP)
PUT143333	nltpa_braot ame: full=non-specific lipid-transfer protein a short=ltp a ame: full=wax-associated protein 9a flags: precursor	738	20	1.82492e-72	0.7615	2	P:lipid transport; F:lipid binding	-	IPR000528; IPR013770; IPR016140; SignalP-NN(euk) (SIGNALP), tmhmm (TMHMM)
PUT142373	gasa4_arath ame: full=gibberellin-regulated protein 4 ame: full=gast1 protein homolog 4 flags: precursor	770	18	1.23502e-32	0.6372	16	P:gibberellic acid mediated signaling pathway; P:response to gibberellin stimulus; P:response to fructose stimulus; P:response to glucose stimulus; F:molecular_function; P:seed dormancy process; P:response to sucrose stimulus; P:response to karrikin; C:extracellular region; P:heat acclimation; P:response to salicylic acid stimulus; C:plasmodesma; P:response to heat; P:defense response; C:cell wal…		no IPS match
PUT141152	h2a6_arath ame: full=histone ame: full=hta1 ame: full=protein resistant to agrobacterium transformation 5	724	20	8.365e-55	0.935	5	C:nucleosome; F:DNA binding; C:nucleus; P:nucleosome assembly; F:protein heterodimerization activity	-	IPR002119; IPR007125; IPR009072; PTHR23430 (PANTHER)
PUT141068	nltpa_braot ame: full=non-specific lipid-transfer protein a short=ltp a ame: full=wax-associated protein 9a flags: precursor	520	20	1.50073e-71	0.743	22	F:lipid binding; P:lipid transport; P:transport; C:chloroplast thylakoid; C:apoplast; C:plant-type cell wall; F:calmodulin binding; P:response to water deprivation; P:programmed cell death; P:phospholipid transfer to membrane; C:plasma membrane; P:very long-chain fatty acid metabolic process; C:cell wall; F:lipid transporter activity; C:plasmodesma; P:cuticle development; P:response to abscisic a…		no IPS match
PUT140838	Y5957_ARATHRecName: Full=Uncharacterized protein At5g39570	592	1	3.55898e-64	0.72	4	F:molecular_function; C:cytosol; P:biological_process; C:nucleus		no IPS match
PUT140676	nltp8_arath ame: full=non-specific lipid-transfer protein 8 short=ltp 8 flags: precursor	668	20	2.39344e-47	0.619	11	F:lipid binding; P:lipid transport; P:transport; P:response to water deprivation; P:response to abscisic acid stimulus; C:cell wall; C:apoplast; P:response to cold; P:hyperosmotic salinity response; P:response to stress; P:response to salt stress		SignalP-NN(euk) (SIGNALP)
PUT140640	def19_arath ame: full=defensin-like protein 19 ame: full=defensin amp1 protein ame: full=low-molecular-weight cysteine-rich protein 78 short=protein lcr78 ame: full=plant defensin flags: precursor	478	8	3.42621e-10	0.6388	1	P:defense response	-	IPR003614; IPR008176; G3DSA:3.30.30.10 (GENE3D), SignalP-NN(euk) (SIGNALP), tmhmm (TMHMM), SSF57095 (SUPERFAMILY)
PUT139376	gasa9_arath ame: full=gibberellin-regulated protein 9 ame: full=gast1 protein homolog 9 flags: precursor	609	19	1.54807e-55	0.5926	16	P:response to gibberellin stimulus; F:molecular_function; P:defense response; C:cell wall; C:extracellular region; F:protein binding; P:gibberellic acid mediated signaling pathway; P:response to fructose stimulus; P:response to glucose stimulus; P:seed dormancy process; P:response to sucrose stimulus; P:response to karrikin; P:heat acclimation; P:response to salicylic acid stimulus; C:plasmodesma…		no IPS match
PUT139370	gasa7_arath ame: full=gibberellin-regulated protein 7 ame: full=gast1 protein homolog 7 flags: precursor	211	14	4.04135e-28	0.5779	11	P:response to gibberellin stimulus; F:molecular_function; P:defense response; C:cell wall; C:extracellular region; P:gibberellic acid mediated signaling pathway; P:response to fructose stimulus; P:response to glucose stimulus; P:seed dormancy process; P:response to sucrose stimulus; P:response to karrikin		IPR003854
PUT139030	cyspl_sollc ame: full=low-temperature-induced cysteine proteinase flags: precursor	582	10	4.21684e-13	0.519	1	F:cysteine-type peptidase activity	-	IPR000118; IPR013128; PTHR12411:SF44 (PANTHER), SSF57277 (SUPERFAMILY)
PUT138126	chi4_brana ame: full=basic endochitinase chb4 flags: precursor	1114	20	8.0021e-91	0.5615	5	F:chitinase activity; P:chitin catabolic process; P:cell wall macromolecule catabolic process; F:chitin binding; P:carbohydrate metabolic process	EC:3.2.1.14	IPR000726; IPR001002; IPR016283; IPR018371; IPR023346; G3DSA:1.10.530.10 (GENE3D), PTHR22595 (PANTHER), PTHR22595:SF7 (PANTHER), tmhmm (TMHMM)
PUT138095	nltpd_braot ame: full=non-specific lipid-transfer protein d short=ltp d ame: full=wax-associated protein 9d flags: precursor	547	20	5.74969e-62	0.7195	22	F:lipid binding; P:lipid transport; P:transport; P:response to water deprivation; P:programmed cell death; P:phospholipid transfer to membrane; C:plasma membrane; C:chloroplast thylakoid; C:apoplast; C:plant-type cell wall; F:calmodulin binding; P:very long-chain fatty acid metabolic process; C:cell wall; F:lipid transporter activity; C:plasmodesma; P:cuticle development; P:response to abscisic a…		no IPS match
PUT137891	nltp4_arath ame: full=non-specific lipid-transfer protein 4 short=ltp 4 flags: precursor	716	20	1.91634e-48	0.678	2	P:lipid transport; F:lipid binding	-	IPR000528; IPR013770; IPR016140; SignalP-NN(euk) (SIGNALP), tmhmm (TMHMM)
PUT137890	nltp4_arath ame: full=non-specific lipid-transfer protein 4 short=ltp 4 flags: precursor	927	20	1.47838e-47	0.678	2	P:lipid transport; F:lipid binding	-	IPR000528; IPR013770; IPR016140; SignalP-NN(euk) (SIGNALP), tmhmm (TMHMM)
PUT137889	nltp4_arath ame: full=non-specific lipid-transfer protein 4 short=ltp 4 flags: precursor	614	20	3.76569e-33	0.657	2	P:lipid transport; F:lipid binding	-	IPR000528; IPR013770; IPR016140
PUT137887	nltp4_arath ame: full=non-specific lipid-transfer protein 4 short=ltp 4 flags: precursor	176	20	1.68444e-19	0.7095	2	P:lipid transport; F:lipid binding	-	IPR000528; IPR013770; IPR016140
PUT137799	nltp4_arath ame: full=non-specific lipid-transfer protein 4 short=ltp 4 flags: precursor	1094	20	5.80372e-47	0.678	2	P:lipid transport; F:lipid binding	-	IPR000528; IPR013770; IPR016140; SignalP-NN(euk) (SIGNALP), tmhmm (TMHMM)
PUT137732	h2a3_arath ame: full=probable histone ame: full=hta2	550	20	2.43482e-65	0.865	5	C:nucleosome; F:DNA binding; C:nucleus; P:nucleosome assembly; F:protein heterodimerization activity	-	IPR002119; IPR007125; IPR009072; PTHR23430 (PANTHER), SignalP-NN(euk) (SIGNALP)
PUT137666	nltpd_braot ame: full=non-specific lipid-transfer protein d short=ltp d ame: full=wax-associated protein 9d flags: precursor	406	20	7.58159e-47	0.6495	2	P:lipid transport; F:lipid binding	-	IPR000528; IPR013770; IPR016140; SignalP-NN(euk) (SIGNALP), tmhmm (TMHMM)
PUT137529	thn24_arath ame: full=probable thionin- contains: ame: full=probable thionin- contains: ame: full=acidic protein flags: precursor	399	20	1.08631e-30	0.5695	1	P:defense response	-	IPR001010; SignalP-NN(euk) (SIGNALP)
PUT137528	thn24_arath ame: full=probable thionin- contains: ame: full=probable thionin- contains: ame: full=acidic protein flags: precursor	694	20	1.5634e-41	0.5545	1	P:defense response	-	IPR001010; SignalP-NN(euk) (SIGNALP)
PUT137487	thn24_arath ame: full=probable thionin- contains: ame: full=probable thionin- contains: ame: full=acidic protein flags: precursor	741	20	7.96009e-42	0.5615	1	P:defense response	-	IPR001010; SignalP-NN(euk) (SIGNALP)
PUT137285	def10_arath ame: full=defensin-like protein 10 ame: full=low-molecular-weight cysteine-rich protein 72 short=protein lcr72 ame: full=plant defensin flags: precursor	371	12	5.83761e-11	0.5492	26	P:defense response; F:peptidase inhibitor activity; P:plant-type cell wall modification; C:cell wall; C:plant-type cell wall; C:plasma membrane; P:root morphogenesis; P:regulation of cell size; P:auxin polar transport; P:regulation of meristem growth; P:cysteine biosynthetic process; C:plasmodesma; P:regulation of hormone levels; P:pattern specification process; P:cell tip growth; P:growth; P:mul…		tmhmm (TMHMM)
PUT136734	nltp6_arath ame: full=non-specific lipid-transfer protein 6 short=ltp 6 ame: full=xylogen-like protein 15 short= 15 flags: precursor	431	20	6.85977e-33	0.6035	2	P:lipid transport; F:lipid binding	-	IPR000528; IPR013770; IPR016140; SignalP-NN(euk) (SIGNALP)
PUT135478	nltpc_arath ame: full=non-specific lipid-transfer protein 12 short=ltp 12 flags: precursor	796	20	9.64754e-55	0.6155	2	P:lipid transport; F:lipid binding	-	IPR000528; IPR013770; IPR016140; SignalP-NN(euk) (SIGNALP), tmhmm (TMHMM)
PUT135312	gasad_arath ame: full=gibberellin-regulated protein 13 ame: full=gast1 protein homolog 13 flags: precursor	558	19	4.00735e-33	0.6437	16	C:extracellular region; P:gibberellic acid mediated signaling pathway; P:response to gibberellin stimulus; P:response to fructose stimulus; P:response to glucose stimulus; F:molecular_function; P:seed dormancy process; P:response to sucrose stimulus; P:response to karrikin; P:heat acclimation; P:response to salicylic acid stimulus; C:plasmodesma; P:response to heat; F:protein binding; P:defense r…		IPR003854; SignalP-NN(euk) (SIGNALP)
PUT135299	gasa6_arath ame: full=gibberellin-regulated protein 6 ame: full=gast1 protein homolog 6 flags: precursor	594	19	8.46561e-33	0.6411	16	P:gibberellic acid mediated signaling pathway; P:response to gibberellin stimulus; P:response to fructose stimulus; P:response to glucose stimulus; F:molecular_function; P:seed dormancy process; P:response to sucrose stimulus; P:response to karrikin; C:extracellular region; P:heat acclimation; P:response to salicylic acid stimulus; C:plasmodesma; P:response to heat; P:defense response; C:cell wal…		IPR003854; SignalP-NN(euk) (SIGNALP)
PUT134709	nltp6_arath ame: full=non-specific lipid-transfer protein 6 short=ltp 6 ame: full=xylogen-like protein 15 short= 15 flags: precursor	463	20	9.53623e-36	0.633	2	P:lipid transport; F:lipid binding	-	IPR000528; IPR013770; IPR016140; SignalP-NN(euk) (SIGNALP), tmhmm (TMHMM)
PUT134537	h2a2_arath ame: full=probable histone ame: full=hta13	982	20	3.45223e-57	0.8445	25	P:cell proliferation; C:nucleosome; P:nucleosome assembly; C:nucleus; F:DNA binding; C:cell wall; C:nucleolus; P:response to wounding; P:DNA mediated transformation; F:protein binding; P:response to bacterium; C:chromosome; P:response to DNA damage stimulus; P:DNA repair; P:RNA methylation; F:histone binding; P:double-strand break repair via homologous recombination; C:chromosome, telomeric regio…		no IPS match
PUT134459	nltp5_arath ame: full=non-specific lipid-transfer protein 5 short=ltp 5 flags: precursor	813	20	1.81941e-68	0.7015	2	P:lipid transport; F:lipid binding	-	IPR000528; IPR013770; IPR016140; SignalP-NN(euk) (SIGNALP)
PUT134458	nltp5_arath ame: full=non-specific lipid-transfer protein 5 short=ltp 5 flags: precursor	649	20	2.8537e-69	0.7015	2	P:lipid transport; F:lipid binding	-	IPR000528; IPR013770; IPR016140; SignalP-NN(euk) (SIGNALP)
PUT134392	nltpa_braot ame: full=non-specific lipid-transfer protein a short=ltp a ame: full=wax-associated protein 9a flags: precursor	747	20	2.87723e-63	0.723	2	P:lipid transport; F:lipid binding	-	IPR000528; IPR013770; IPR016140; tmhmm (TMHMM)
PUT134366	def4_rapsa ame: full=defensin-like protein 4 ame: full=cysteine-rich antifungal protein 4 short=afp4 flags: precursor	798	19	2.65135e-39	0.8532	1	P:defense response	-	IPR008176; G3DSA:3.30.30.10 (GENE3D), SignalP-NN(euk) (SIGNALP), tmhmm (TMHMM), SSF57095 (SUPERFAMILY)
PUT134034	nltpa_braot ame: full=non-specific lipid-transfer protein a short=ltp a ame: full=wax-associated protein 9a flags: precursor	746	20	8.05957e-62	0.7405	22	F:lipid binding; P:lipid transport; P:transport; C:chloroplast thylakoid; C:apoplast; C:plant-type cell wall; F:calmodulin binding; P:response to water deprivation; P:programmed cell death; P:phospholipid transfer to membrane; C:plasma membrane; P:very long-chain fatty acid metabolic process; C:cell wall; F:lipid transporter activity; C:plasmodesma; P:cuticle development; P:response to abscisic a…		no IPS match
PUT133855	gasa4_arath ame: full=gibberellin-regulated protein 4 ame: full=gast1 protein homolog 4 flags: precursor	620	18	3.27818e-41	0.5839	16	P:gibberellic acid mediated signaling pathway; P:response to gibberellin stimulus; P:response to fructose stimulus; P:response to glucose stimulus; F:molecular_function; P:seed dormancy process; P:response to sucrose stimulus; P:response to karrikin; C:extracellular region; P:heat acclimation; P:response to salicylic acid stimulus; C:plasmodesma; P:response to heat; P:defense response; C:cell wal…		SignalP-NN(euk) (SIGNALP)
PUT133488	def1_rapsa ame: full=defensin-like protein 1 ame: full=cysteine-rich antifungal protein 1 short=afp1 flags: precursor	184	19	6.48923e-23	0.8484	15	P:defense response; P:killing of cells of other organism; P:defense response to fungus; C:extracellular region; C:cell wall; F:molecular_function; P:response to salicylic acid stimulus; P:response to ethylene stimulus; P:response to insect; P:jasmonic acid and ethylene-dependent systemic resistance; P:response to jasmonic acid stimulus; P:ethylene mediated signaling pathway; P:defense response to…		no IPS match
PUT132869	gasae_arath ame: full=gibberellin-regulated protein 14 ame: full=gast1 protein homolog 14 flags: precursor	1071	18	3.75083e-30	0.6078	16	P:response to gibberellin stimulus; F:protein binding; F:molecular_function; P:defense response; C:cell wall; C:extracellular region; P:gibberellic acid mediated signaling pathway; P:response to fructose stimulus; P:response to glucose stimulus; P:seed dormancy process; P:response to sucrose stimulus; P:response to karrikin; P:heat acclimation; P:response to salicylic acid stimulus; C:plasmodesma…		PR01217 (PRINTS), SignalP-NN(euk) (SIGNALP)
PUT132756	gasa3_arath ame: full=gibberellin-regulated protein 3 ame: full=gast1 protein homolog 3 flags: precursor	314	7	2.65342e-22	0.7514	6	P:response to gibberellin stimulus; F:molecular_function; P:defense response; C:cell wall; C:extracellular region; F:protein binding		IPR003854; SignalP-NN(euk) (SIGNALP)
PUT132755	gasa3_arath ame: full=gibberellin-regulated protein 3 ame: full=gast1 protein homolog 3 flags: precursor	461	19	9.86791e-43	0.6332	16	P:response to gibberellin stimulus; F:molecular_function; P:defense response; C:cell wall; C:extracellular region; F:protein binding; P:gibberellic acid mediated signaling pathway; P:response to fructose stimulus; P:response to glucose stimulus; P:seed dormancy process; P:response to sucrose stimulus; P:response to karrikin; P:heat acclimation; P:response to salicylic acid stimulus; C:plasmodesma…		IPR003854; SignalP-NN(euk) (SIGNALP)
PUT131557	def01_arath ame: full=defensin-like protein 1 ame: full=low-molecular-weight cysteine-rich protein 68 short=protein lcr68 ame: full=plant defensin flags: precursor	432	17	1.49274e-23	0.7418	1	P:defense response	-	IPR003614; IPR008176; IPR008177; G3DSA:3.30.30.10 (GENE3D), SignalP-NN(euk) (SIGNALP), tmhmm (TMHMM), SSF57095 (SUPERFAMILY)
PUT131514	gasaa_arath ame: full=gibberellin-regulated protein 10 ame: full=gast1 protein homolog 10 flags: precursor	269	12	3.54459e-14	0.6892	11	P:response to gibberellin stimulus; F:molecular_function; P:defense response; C:cell wall; C:extracellular region; P:gibberellic acid mediated signaling pathway; P:response to fructose stimulus; P:response to glucose stimulus; P:seed dormancy process; P:response to sucrose stimulus; P:response to karrikin		IPR003854
PUT131395	gasa4_arath ame: full=gibberellin-regulated protein 4 ame: full=gast1 protein homolog 4 flags: precursor	587	18	2.19127e-45	0.5783	16	P:gibberellic acid mediated signaling pathway; P:response to gibberellin stimulus; P:response to fructose stimulus; P:response to glucose stimulus; F:molecular_function; P:seed dormancy process; P:response to sucrose stimulus; P:response to karrikin; C:extracellular region; P:heat acclimation; P:response to salicylic acid stimulus; C:plasmodesma; P:response to heat; P:defense response; C:cell wal…		IPR003854; SignalP-NN(euk) (SIGNALP), tmhmm (TMHMM)
PUT130141	nltp6_arath ame: full=non-specific lipid-transfer protein 6 short=ltp 6 ame: full=xylogen-like protein 15 short= 15 flags: precursor	548	20	6.33978e-31	0.6425	2	P:lipid transport; F:lipid binding	-	IPR000528; IPR013770; IPR016140; SignalP-NN(euk) (SIGNALP), tmhmm (TMHMM)
PUT129410	nltl2_arath ame: full=non-specific lipid-transfer protein at2g13820 flags: precursor	497	3	1.56809e-09	0.54	1	P:lipid transport	-	IPR013770; IPR016140
PUT129366	gasa9_arath ame: full=gibberellin-regulated protein 9 ame: full=gast1 protein homolog 9 flags: precursor	585	18	2.56851e-46	0.5994	16	P:response to gibberellin stimulus; F:molecular_function; P:defense response; C:cell wall; C:extracellular region; F:protein binding; P:gibberellic acid mediated signaling pathway; P:response to fructose stimulus; P:response to glucose stimulus; P:seed dormancy process; P:response to sucrose stimulus; P:response to karrikin; P:heat acclimation; P:response to salicylic acid stimulus; C:plasmodesma…		no IPS match
PUT128621	nltpa_braot ame: full=non-specific lipid-transfer protein a short=ltp a ame: full=wax-associated protein 9a flags: precursor	573	20	3.09061e-55	0.7645	2	P:lipid transport; F:lipid binding	-	IPR000528; IPR013770; IPR016140; SignalP-NN(euk) (SIGNALP)
PUT128455	pin1_arath ame: full=peptidyl-prolyl cis-trans isomerase pin1 short=ppiase pin1 ame: full=pin1at ame: full=rotamase pin1	1292	20	7.75063e-75	0.7335	1	F:isomerase activity	-	IPR000297; IPR023058; G3DSA:3.10.50.40 (GENE3D), PTHR10657 (PANTHER), SSF54534 (SUPERFAMILY)
PUT128398	nltpc_arath ame: full=non-specific lipid-transfer protein 12 short=ltp 12 flags: precursor	645	20	1.7559e-56	0.67	18	F:lipid binding; P:lipid transport; P:pollen exine formation; C:plant-type cell wall; P:response to water deprivation; P:response to abscisic acid stimulus; P:response to salt stress; P:response to cold; P:hyperosmotic salinity response; C:cell wall; C:apoplast; P:transport; C:chloroplast thylakoid; F:calmodulin binding; P:defense response; P:killing of cells of other organism; P:defense response…		no IPS match
PUT128293	h2a7_arath ame: full=probable histone ame: full=hta6	842	20	1.37118e-61	0.9275	5	C:nucleosome; F:DNA binding; C:nucleus; P:nucleosome assembly; F:protein heterodimerization activity	-	IPR002119; IPR007125; IPR009072; PTHR23430 (PANTHER)
PUT128227	nltp6_arath ame: full=non-specific lipid-transfer protein 6 short=ltp 6 ame: full=xylogen-like protein 15 short= 15 flags: precursor	1596	20	6.39441e-38	0.6585	2	P:lipid transport; F:lipid binding	-	IPR000528; IPR013770; IPR016140; SignalP-NN(euk) (SIGNALP)
PUT128199	rlf9_arath ame: full=protein ralf-like 9 flags: precursor	911	17	1.63675e-20	0.6071	12	P:defense response; P:killing of cells of other organism; P:defense response to fungus; C:extracellular region; C:cell wall; F:molecular_function; P:response to salicylic acid stimulus; P:response to ethylene stimulus; P:response to insect; P:jasmonic acid and ethylene-dependent systemic resistance; P:response to jasmonic acid stimulus; P:ethylene mediated signaling pathway		IPR008801; SignalP-NN(euk) (SIGNALP), tmhmm (TMHMM)
PUT127976	def1_rapsa ame: full=defensin-like protein 1 ame: full=cysteine-rich antifungal protein 1 short=afp1 flags: precursor	847	13	2.7727e-13	0.6208	1	P:defense response	-	IPR003614; IPR008176; G3DSA:3.30.30.10 (GENE3D), tmhmm (TMHMM), SSF57095 (SUPERFAMILY)
PUT127971	nltpa_braot ame: full=non-specific lipid-transfer protein a short=ltp a ame: full=wax-associated protein 9a flags: precursor	906	20	4.48127e-25	0.776	25	F:lipid binding; P:lipid transport; P:transport; C:chloroplast thylakoid; C:apoplast; C:plant-type cell wall; F:calmodulin binding; P:response to water deprivation; P:programmed cell death; P:phospholipid transfer to membrane; C:plasma membrane; P:very long-chain fatty acid metabolic process; C:cell wall; F:lipid transporter activity; C:plasmodesma; P:cuticle development; P:response to abscisic a…		no IPS match
PUT127954	naca1_arath ame: full=nascent polypeptide-associated complex subunit alpha-like protein 1 short=nac-alpha-like protein 1 ame: full=alpha-nac-like protein 1	1222	20	2.19892e-56	0.727	24	C:plasmodesma; P:response to salt stress; C:cytosolic ribosome; C:cytosol; C:Golgi apparatus; P:protein import into nucleus; C:intracellular; P:protein maturation; F:molecular_function; P:protein transport; P:transport; P:biological_process; C:cytoplasm; C:nucleus; P:myofibril assembly; F:DNA binding; P:regulation of transcription, DNA-dependent; F:TBP-class protein binding; F:transcription coact…		IPR002715; IPR016641; PTHR21713 (PANTHER), PTHR21713:SF0 (PANTHER)
PUT127937	nltpd_braot ame: full=non-specific lipid-transfer protein d short=ltp d ame: full=wax-associated protein 9d flags: precursor	968	20	3.97557e-67	0.762	22	F:lipid binding; P:lipid transport; P:transport; C:chloroplast thylakoid; C:apoplast; C:plant-type cell wall; F:calmodulin binding; P:response to water deprivation; P:programmed cell death; P:phospholipid transfer to membrane; C:plasma membrane; P:very long-chain fatty acid metabolic process; C:cell wall; F:lipid transporter activity; C:plasmodesma; P:cuticle development; P:response to abscisic a…		no IPS match
PUT127764	gdib_human ame: full=rab gdp dissociation inhibitor beta short=rab gdi beta ame: full=guanosine diphosphate dissociation inhibitor 2 short=gdi-2	950	20	5.75171e-35	0.708	2	F:Rab GDP-dissociation inhibitor activity; P:protein transport	-	IPR000806; IPR018203; G3DSA:1.10.405.10 (GENE3D), PTHR11787 (PANTHER), SSF51905 (SUPERFAMILY)
PUT127710	nltpa_braot ame: full=non-specific lipid-transfer protein a short=ltp a ame: full=wax-associated protein 9a flags: precursor	702	20	1.29485e-75	0.7735	2	P:lipid transport; F:lipid binding	-	IPR000528; IPR013770; IPR016140; SignalP-NN(euk) (SIGNALP), tmhmm (TMHMM)
PUT127696	nltpa_braot ame: full=non-specific lipid-transfer protein a short=ltp a ame: full=wax-associated protein 9a flags: precursor	767	20	1.56898e-74	0.7725	24	F:lipid binding; P:lipid transport; P:transport; C:chloroplast thylakoid; C:apoplast; C:plant-type cell wall; F:calmodulin binding; P:response to water deprivation; P:programmed cell death; P:phospholipid transfer to membrane; C:plasma membrane; P:very long-chain fatty acid metabolic process; C:cell wall; F:lipid transporter activity; C:plasmodesma; P:cuticle development; P:response to abscisic a…		SignalP-NN(euk) (SIGNALP), tmhmm (TMHMM)
PUT127685	nltpb_braot ame: full=non-specific lipid-transfer protein b short=ltp b ame: full=wax-associated protein 9b flags: precursor	915	20	1.85858e-74	0.7765	23	F:lipid binding; P:lipid transport; P:transport; P:response to water deprivation; P:programmed cell death; P:phospholipid transfer to membrane; C:plasma membrane; C:chloroplast thylakoid; C:apoplast; C:plant-type cell wall; F:calmodulin binding; P:very long-chain fatty acid metabolic process; C:cell wall; F:lipid transporter activity; C:plasmodesma; P:cuticle development; P:response to abscisic a…		no IPS match
PUT127675	nltpc_arath ame: full=non-specific lipid-transfer protein 12 short=ltp 12 flags: precursor	706	20	3.10093e-57	0.666	18	F:lipid binding; P:lipid transport; P:pollen exine formation; C:plant-type cell wall; P:response to water deprivation; P:response to abscisic acid stimulus; P:response to salt stress; P:response to cold; P:hyperosmotic salinity response; C:cell wall; C:apoplast; P:transport; C:chloroplast thylakoid; F:calmodulin binding; P:defense response; P:killing of cells of other organism; P:defense response…		no IPS match
PUT127564	nltpa_braot ame: full=non-specific lipid-transfer protein a short=ltp a ame: full=wax-associated protein 9a flags: precursor	763	20	1.06037e-70	0.769	2	P:lipid transport; F:lipid binding	-	IPR000528; IPR013770; IPR016140; SignalP-NN(euk) (SIGNALP), tmhmm (TMHMM)
PUT127500	def1_rapsa ame: full=defensin-like protein 1 ame: full=cysteine-rich antifungal protein 1 short=afp1 flags: precursor	487	12	1.57915e-11	0.5558	1	P:defense response	-	IPR008176; G3DSA:3.30.30.10 (GENE3D), SignalP-NN(euk) (SIGNALP), SSF57095 (SUPERFAMILY)
PUT127437	def1_rapsa ame: full=defensin-like protein 1 ame: full=cysteine-rich antifungal protein 1 short=afp1 flags: precursor	561	13	6.24328e-16	0.6346	1	P:defense response	-	IPR008176; G3DSA:3.30.30.10 (GENE3D), SignalP-NN(euk) (SIGNALP), tmhmm (TMHMM), SSF57095 (SUPERFAMILY)
PUT127351	h2a7_arath ame: full=probable histone ame: full=hta6	1252	20	2.87817e-63	0.928	5	C:nucleosome; F:DNA binding; C:nucleus; P:nucleosome assembly; F:protein heterodimerization activity	-	IPR002119; IPR007125; IPR009072; PTHR23430 (PANTHER)
PUT127345	nltpd_braot ame: full=non-specific lipid-transfer protein d short=ltp d ame: full=wax-associated protein 9d flags: precursor	1131	20	2.05561e-67	0.766	2	P:lipid transport; F:lipid binding	-	IPR000528; IPR013770; IPR016140; PS51257 (PROFILE), SignalP-NN(euk) (SIGNALP), tmhmm (TMHMM)
PUT127076	nltp6_arath ame: full=non-specific lipid-transfer protein 6 short=ltp 6 ame: full=xylogen-like protein 15 short= 15 flags: precursor	627	20	2.2576e-32	0.6865	10	F:lipid binding; P:lipid transport; P:response to water deprivation; P:transport; C:cytoplasmic membrane-bounded vesicle; P:response to abscisic acid stimulus; C:cell wall; C:apoplast; P:response to cold; P:hyperosmotic salinity response		tmhmm (TMHMM)
PUT127064	nltpa_braot ame: full=non-specific lipid-transfer protein a short=ltp a ame: full=wax-associated protein 9a flags: precursor	745	20	3.32066e-70	0.772	2	P:lipid transport; F:lipid binding	-	IPR000528; IPR013770; IPR016140; tmhmm (TMHMM)
PUT127004	nltpc_arath ame: full=non-specific lipid-transfer protein 12 short=ltp 12 flags: precursor	576	20	8.69075e-58	0.6725	2	P:lipid transport; F:lipid binding	-	IPR000528; IPR013770; IPR016140; SignalP-NN(euk) (SIGNALP)
PUT126930	nltp6_arath ame: full=non-specific lipid-transfer protein 6 short=ltp 6 ame: full=xylogen-like protein 15 short= 15 flags: precursor	676	20	3.30255e-33	0.6825	2	P:lipid transport; F:lipid binding	-	IPR000528; IPR013770; IPR016140; SignalP-NN(euk) (SIGNALP), tmhmm (TMHMM)
PUT126909	h2a7_arath ame: full=probable histone ame: full=hta6	658	20	2.04783e-62	0.9275	5	C:nucleosome; F:DNA binding; C:nucleus; P:nucleosome assembly; F:protein heterodimerization activity	-	IPR002119; IPR007125; IPR009072; PTHR23430 (PANTHER)
PUT126884	def1_rapsa ame: full=defensin-like protein 1 ame: full=cysteine-rich antifungal protein 1 short=afp1 flags: precursor	556	13	9.07112e-16	0.6377	1	P:defense response	-	IPR003614; IPR008176; G3DSA:3.30.30.10 (GENE3D), SignalP-NN(euk) (SIGNALP), tmhmm (TMHMM), SSF57095 (SUPERFAMILY)
PUT126858	nltp6_arath ame: full=non-specific lipid-transfer protein 6 short=ltp 6 ame: full=xylogen-like protein 15 short= 15 flags: precursor	1218	20	4.18355e-32	0.684	2	P:defense response; P:response to biotic stimulus	-	IPR000916; IPR023393; IPR024948; PTHR31907 (PANTHER), PTHR31907:SF0 (PANTHER), SSF55961 (SUPERFAMILY)
PUT126628	nltp5_arath ame: full=non-specific lipid-transfer protein 5 short=ltp 5 flags: precursor	661	20	3.6615e-63	0.7055	20	F:lipid binding; P:lipid transport; P:very long-chain fatty acid metabolic process; C:cell wall; F:lipid transporter activity; C:plasmodesma; P:cuticle development; C:chloroplast thylakoid; C:apoplast; C:plant-type cell wall; F:calmodulin binding; P:transport; P:response to water deprivation; P:programmed cell death; P:phospholipid transfer to membrane; C:plasma membrane; P:response to abscisic a…		tmhmm (TMHMM)
PUT126570	nltpd_braot ame: full=non-specific lipid-transfer protein d short=ltp d ame: full=wax-associated protein 9d flags: precursor	527	20	1.87674e-60	0.74	2	P:lipid transport; F:lipid binding	-	IPR000528; IPR013770; IPR016140; SignalP-NN(euk) (SIGNALP)
PUT126544	nltp6_arath ame: full=non-specific lipid-transfer protein 6 short=ltp 6 ame: full=xylogen-like protein 15 short= 15 flags: precursor	517	20	2.29913e-23	0.7215	5	F:lipid binding; P:lipid transport; P:response to water deprivation; P:transport; C:cytoplasmic membrane-bounded vesicle		tmhmm (TMHMM)
PUT126442	def1_rapsa ame: full=defensin-like protein 1 ame: full=cysteine-rich antifungal protein 1 short=afp1 flags: precursor	583	13	1.54721e-16	0.6208	1	P:defense response	-	IPR003614; IPR008176; G3DSA:3.30.30.10 (GENE3D), tmhmm (TMHMM), SSF57095 (SUPERFAMILY)
PUT126158	nltpa_braot ame: full=non-specific lipid-transfer protein a short=ltp a ame: full=wax-associated protein 9a flags: precursor	540	20	8.40437e-53	0.7675	25	F:lipid binding; P:lipid transport; P:transport; C:chloroplast thylakoid; C:apoplast; C:plant-type cell wall; F:calmodulin binding; P:response to water deprivation; P:response to abscisic acid stimulus; P:response to salt stress; P:response to cold; P:hyperosmotic salinity response; P:very long-chain fatty acid metabolic process; C:cell wall; F:lipid transporter activity; C:plasmodesma; P:cuticle…		SignalP-NN(euk) (SIGNALP), tmhmm (TMHMM)
PUT126151	nltpa_braot ame: full=non-specific lipid-transfer protein a short=ltp a ame: full=wax-associated protein 9a flags: precursor	766	20	1.56898e-74	0.7725	24	F:lipid binding; P:lipid transport; P:transport; C:chloroplast thylakoid; C:apoplast; C:plant-type cell wall; F:calmodulin binding; P:response to water deprivation; P:programmed cell death; P:phospholipid transfer to membrane; C:plasma membrane; P:very long-chain fatty acid metabolic process; C:cell wall; F:lipid transporter activity; C:plasmodesma; P:cuticle development; P:response to abscisic a…		SignalP-NN(euk) (SIGNALP), tmhmm (TMHMM)
PUT126050	nltpb_braot ame: full=non-specific lipid-transfer protein b short=ltp b ame: full=wax-associated protein 9b flags: precursor	737	20	8.92656e-76	0.7765	2	P:lipid transport; F:lipid binding	-	IPR000528; IPR013770; IPR016140; SignalP-NN(euk) (SIGNALP), tmhmm (TMHMM)
PUT125736	nltpb_arath ame: full=non-specific lipid-transfer protein 11 short=ltp 11 flags: precursor	815	20	2.35348e-39	0.5765	7	F:lipid binding; P:lipid transport; P:transport; C:cytoplasmic membrane-bounded vesicle; P:defense response; P:killing of cells of other organism; P:defense response to fungus		no IPS match
PUT125628	nltl2_arath ame: full=non-specific lipid-transfer protein at2g13820 flags: precursor	855	2	7.61281e-13	0.63	2	P:lipid transport; F:lipid binding	-	IPR000528; IPR013770; IPR016140; SignalP-NN(euk) (SIGNALP), tmhmm (TMHMM)
PUT124359	def19_arath ame: full=defensin-like protein 19 ame: full=defensin amp1 protein ame: full=low-molecular-weight cysteine-rich protein 78 short=protein lcr78 ame: full=plant defensin flags: precursor	468	20	2.47523e-42	0.6535	16	P:defense response; C:cell wall; P:cellular cell wall organization; C:extracellular region; P:killing of cells of other organism; P:defense response to fungus; F:molecular_function; P:ethylene mediated signaling pathway; P:response to salicylic acid stimulus; P:response to ethylene stimulus; P:response to insect; P:jasmonic acid and ethylene-dependent systemic resistance; P:response to jasmonic a…		no IPS match
PUT123065	def2_rapsa ame: full=defensin-like protein 2 ame: full=cysteine-rich antifungal protein 2 short=afp2 short=rafp2 flags: precursor	432	16	1.63169e-21	0.89	15	P:defense response; P:killing of cells of other organism; P:defense response to fungus; C:extracellular region; C:cell wall; F:molecular_function; P:response to salicylic acid stimulus; P:response to ethylene stimulus; P:response to insect; P:jasmonic acid and ethylene-dependent systemic resistance; P:response to jasmonic acid stimulus; P:ethylene mediated signaling pathway; P:defense response to…		SignalP-NN(euk) (SIGNALP)
PUT122765	def3_brana ame: full=defensin-like protein 3 ame: full=cysteine-rich antifungal protein 3 short=afp3 flags: precursor	249	17	4.69361e-30	0.8424	1	P:defense response	-	IPR008176; G3DSA:3.30.30.10 (GENE3D), SSF57095 (SUPERFAMILY)
PUT122629	nltpf_arath ame: full=non-specific lipid-transfer protein 15 short=ltp 15 flags: precursor	492	20	2.39331e-12	0.4575	1	P:lipid transport	-	IPR013770; IPR016140; SignalP-NN(euk) (SIGNALP), tmhmm (TMHMM)
PUT122581	nltpb_braot ame: full=non-specific lipid-transfer protein b short=ltp b ame: full=wax-associated protein 9b flags: precursor	879	20	2.89683e-64	0.711	22	F:lipid binding; P:lipid transport; P:transport; P:response to water deprivation; P:programmed cell death; P:phospholipid transfer to membrane; C:plasma membrane; C:chloroplast thylakoid; C:apoplast; C:plant-type cell wall; F:calmodulin binding; P:very long-chain fatty acid metabolic process; C:cell wall; F:lipid transporter activity; C:plasmodesma; P:cuticle development; P:response to abscisic a…		SignalP-NN(euk) (SIGNALP)
PUT122378	def1_rapsa ame: full=defensin-like protein 1 ame: full=cysteine-rich antifungal protein 1 short=afp1 flags: precursor	738	17	1.94718e-10	0.6094	1	P:defense response	-	IPR003614; IPR008176; G3DSA:3.30.30.10 (GENE3D), SignalP-NN(euk) (SIGNALP), tmhmm (TMHMM), SSF57095 (SUPERFAMILY)
PUT121438	nltpa_arath ame: full=non-specific lipid-transfer protein 10 short=ltp 10 flags: precursor	755	20	5.61105e-17	0.555	1	P:lipid transport	-	IPR013770; IPR016140; SignalP-NN(euk) (SIGNALP)
PUT121415	chi2_brana ame: full=endochitinase ch25 flags: precursor	1182	20	8.23486e-142	0.7045	5	F:chitinase activity; P:chitin catabolic process; P:cell wall macromolecule catabolic process; F:chitin binding; P:carbohydrate metabolic process	EC:3.2.1.14	IPR000726; IPR001002; IPR016283; IPR018371; IPR023346; G3DSA:1.10.530.10 (GENE3D), PTHR22595 (PANTHER), PTHR22595:SF11 (PANTHER), SignalP-NN(euk) (SIGNALP), tmhmm (TMHMM)
PUT121353	h2axa_arath ame: full=probable histone h2axa ame: full=hta5	604	20	2.06376e-57	0.6965	5	C:nucleosome; F:DNA binding; C:nucleus; P:nucleosome assembly; F:protein heterodimerization activity	-	IPR002119; IPR009072; PTHR23430 (PANTHER)
PUT121205	h2a3_arath ame: full=probable histone ame: full=hta2	675	20	6.06909e-36	0.9215	15	C:nucleosome; P:nucleosome assembly; C:nucleus; F:DNA binding; P:response to wounding; P:DNA mediated transformation; C:nucleolus; F:protein binding; P:response to bacterium; P:cell proliferation; C:cell wall; C:chromosome; P:RNA methylation; P:response to DNA damage stimulus; P:DNA repair		SignalP-NN(euk) (SIGNALP), tmhmm (TMHMM)
PUT121204	h2a3_arath ame: full=probable histone ame: full=hta2	508	20	1.31303e-26	0.7065	13	C:nucleosome; P:nucleosome assembly; C:nucleus; F:DNA binding; P:response to wounding; P:DNA mediated transformation; C:nucleolus; F:protein binding; P:response to bacterium; P:cell proliferation; C:cell wall; C:chromosome; P:RNA methylation		SignalP-NN(euk) (SIGNALP)
PUT121155	h2a3_arath ame: full=probable histone ame: full=hta2	798	20	6.04171e-56	0.928	5	C:nucleosome; F:DNA binding; C:nucleus; P:nucleosome assembly; F:protein heterodimerization activity	-	IPR002119; IPR007125; IPR009072; PTHR23430 (PANTHER), tmhmm (TMHMM)
PUT121126	h2av1_arath ame: full=histone h2a variant 1 ame: full= z 1 ame: full=h2 t ame: full=hta11	708	20	1.67973e-78	0.9065	5	C:nucleosome; F:DNA binding; C:nucleus; P:nucleosome assembly; F:protein heterodimerization activity	-	IPR002119; IPR007125; IPR009072; PTHR23430 (PANTHER)
PUT121125	h2av1_arath ame: full=histone h2a variant 1 ame: full= z 1 ame: full=h2 t ame: full=hta11	723	20	2.52965e-78	0.9065	5	C:nucleosome; F:DNA binding; C:nucleus; P:nucleosome assembly; F:protein heterodimerization activity	-	IPR002119; IPR007125; IPR009072; PTHR23430 (PANTHER)
PUT121112	def13_arath ame: full=defensin-like protein 13 ame: full=anther-specific protein s18 homolog ame: full=cysteine-rich antifungal protein 1 short=afp1 ame: full=low-molecular-weight cysteine-rich protein 67 short=protein lcr67 ame: full=plant defensin flags: precursor	420	19	6.07024e-40	0.8516	1	P:defense response	-	IPR003614; IPR008176; G3DSA:3.30.30.10 (GENE3D), SignalP-NN(euk) (SIGNALP), tmhmm (TMHMM), SSF57095 (SUPERFAMILY)
PUT121088	nltp3_arath ame: full=non-specific lipid-transfer protein 3 short=ltp 3 flags: precursor	682	20	2.1484e-41	0.675	2	P:lipid transport; F:lipid binding	-	IPR000528; IPR013770; IPR016140; SignalP-NN(euk) (SIGNALP)
PUT121087	nltp3_arath ame: full=non-specific lipid-transfer protein 3 short=ltp 3 flags: precursor	596	20	2.41677e-31	0.648	18	F:lipid binding; P:lipid transport; P:response to water deprivation; P:response to abscisic acid stimulus; C:cell wall; C:apoplast; P:response to cold; P:hyperosmotic salinity response; P:response to salt stress; P:transport; P:pollen exine formation; C:plant-type cell wall; C:chloroplast thylakoid; F:calmodulin binding; P:very long-chain fatty acid metabolic process; F:lipid transporter activity…		no IPS match
PUT121086	nltp4_arath ame: full=non-specific lipid-transfer protein 4 short=ltp 4 flags: precursor	324	20	5.10741e-40	0.719	2	P:lipid transport; F:lipid binding	-	IPR000528; IPR013770; IPR016140
PUT121085	nltp3_arath ame: full=non-specific lipid-transfer protein 3 short=ltp 3 flags: precursor	642	20	6.21773e-47	0.6955	2	P:lipid transport; F:lipid binding	-	IPR000528; IPR013770; IPR016140; SignalP-NN(euk) (SIGNALP)
PUT120864	nltl2_arath ame: full=non-specific lipid-transfer protein at2g13820 flags: precursor	533	1	0.000221158	0.61	1	P:lipid transport	-	IPR013770; IPR016140; SignalP-NN(euk) (SIGNALP)
PUT120862	nltp3_arath ame: full=non-specific lipid-transfer protein 3 short=ltp 3 flags: precursor	664	20	7.88677e-49	0.686	2	P:lipid transport; F:lipid binding	-	IPR000528; IPR013770; IPR016140; SignalP-NN(euk) (SIGNALP)
PUT120861	nltp3_arath ame: full=non-specific lipid-transfer protein 3 short=ltp 3 flags: precursor	748	20	1.07809e-45	0.6805	2	P:lipid transport; F:lipid binding	-	IPR000528; IPR013770; IPR016140; SignalP-NN(euk) (SIGNALP), tmhmm (TMHMM)
PUT120571	h2axb_arath ame: full=probable histone h2axb ame: full=hta3	521	20	5.37392e-66	0.751	13	P:RNA methylation; P:cell proliferation; C:nucleosome; P:nucleosome assembly; C:nucleolus; C:nucleus; F:DNA binding; C:chromosome; P:response to wounding; P:DNA mediated transformation; F:protein binding; P:response to bacterium; C:cell wall		no IPS match
PUT120543	h2av1_arath ame: full=histone h2a variant 1 ame: full= z 1 ame: full=h2 t ame: full=hta11	785	20	5.10533e-78	0.9065	5	C:nucleosome; F:DNA binding; C:nucleus; P:nucleosome assembly; F:protein heterodimerization activity	-	IPR002119; IPR007125; IPR009072; PTHR23430 (PANTHER)
PUT120505	h2av1_arath ame: full=histone h2a variant 1 ame: full= z 1 ame: full=h2 t ame: full=hta11	761	20	1.74786e-78	0.9015	5	C:nucleosome; F:DNA binding; C:nucleus; P:nucleosome assembly; F:protein heterodimerization activity	-	IPR002119; IPR007125; IPR009072; PTHR23430 (PANTHER), SignalP-NN(euk) (SIGNALP)
PUT120472	rio2_dicdi ame: full=serine threonine-protein kinase rio2	700	5	3.86521e-20	0.842	11	F:ATP binding; F:protein serine/threonine kinase activity; F:transferase activity; P:phosphorylation; P:protein phosphorylation; F:nucleotide binding; F:kinase activity; F:catalytic activity; C:cellular_component; F:transferase activity, transferring phosphorus-containing groups; P:biological_process		SignalP-NN(euk) (SIGNALP)
PUT120183	nltp3_arath ame: full=non-specific lipid-transfer protein 3 short=ltp 3 flags: precursor	318	20	7.53259e-32	0.6845	2	P:lipid transport; F:lipid binding	-	IPR000528; IPR013770; IPR016140; SignalP-NN(euk) (SIGNALP), tmhmm (TMHMM)
PUT118417	nltp3_arath ame: full=non-specific lipid-transfer protein 3 short=ltp 3 flags: precursor	822	20	7.67656e-62	0.7515	22	F:lipid binding; P:lipid transport; P:response to water deprivation; P:response to abscisic acid stimulus; C:cell wall; C:apoplast; P:response to cold; P:hyperosmotic salinity response; P:response to salt stress; C:mitochondrion; P:iron-sulfur cluster assembly; C:chloroplast; F:structural molecule activity; F:iron ion binding; F:iron-sulfur cluster binding; P:transport; P:pollen exine formation; …		no IPS match
PUT118416	nltp4_arath ame: full=non-specific lipid-transfer protein 4 short=ltp 4 flags: precursor	277	20	1.04719e-27	0.6555	2	P:lipid transport; F:lipid binding	-	IPR000528; IPR013770; IPR016140; SignalP-NN(euk) (SIGNALP), tmhmm (TMHMM)
PUT118415	nltp3_arath ame: full=non-specific lipid-transfer protein 3 short=ltp 3 flags: precursor	396	20	5.56989e-42	0.704	2	P:lipid transport; F:lipid binding	-	IPR000528; IPR013770; IPR016140; SignalP-NN(euk) (SIGNALP), tmhmm (TMHMM)
PUT118414	nltp3_arath ame: full=non-specific lipid-transfer protein 3 short=ltp 3 flags: precursor	401	20	3.87393e-61	0.7255	21	F:lipid binding; P:lipid transport; P:response to water deprivation; P:response to abscisic acid stimulus; C:cell wall; C:apoplast; P:response to cold; P:hyperosmotic salinity response; P:response to salt stress; P:transport; P:pollen exine formation; C:plant-type cell wall; C:chloroplast thylakoid; F:calmodulin binding; P:very long-chain fatty acid metabolic process; F:lipid transporter activity…		no IPS match
PUT118346	nltp3_arath ame: full=non-specific lipid-transfer protein 3 short=ltp 3 flags: precursor	1409	20	1.54447e-59	0.7245	18	F:lipid binding; P:lipid transport; P:response to water deprivation; P:response to abscisic acid stimulus; C:cell wall; C:apoplast; P:response to cold; P:hyperosmotic salinity response; P:response to salt stress; P:transport; P:pollen exine formation; C:plant-type cell wall; C:chloroplast thylakoid; F:calmodulin binding; P:very long-chain fatty acid metabolic process; F:lipid transporter activity…		tmhmm (TMHMM)
PUT117875	gast1_sollc ame: full=protein gast1 flags: precursor	577	19	5.85735e-33	0.6547	16	C:extracellular region; P:gibberellic acid mediated signaling pathway; P:response to gibberellin stimulus; P:response to fructose stimulus; P:response to glucose stimulus; F:molecular_function; P:seed dormancy process; P:response to sucrose stimulus; P:response to karrikin; P:heat acclimation; P:response to salicylic acid stimulus; C:plasmodesma; P:response to heat; P:defense response; C:cell wal…		SignalP-NN(euk) (SIGNALP), tmhmm (TMHMM)
PUT117790	gasaa_arath ame: full=gibberellin-regulated protein 10 ame: full=gast1 protein homolog 10 flags: precursor	336	15	6.42594e-25	0.7107	12	P:response to gibberellin stimulus; F:molecular_function; P:defense response; C:cell wall; C:extracellular region; P:gibberellic acid mediated signaling pathway; P:response to fructose stimulus; P:response to glucose stimulus; P:seed dormancy process; P:response to sucrose stimulus; P:response to karrikin; F:protein binding		SignalP-NN(euk) (SIGNALP), tmhmm (TMHMM)
PUT116686	nltpb_arath ame: full=non-specific lipid-transfer protein 11 short=ltp 11 flags: precursor	672	20	4.26337e-11	0.6235	10	F:lipid binding; P:lipid transport; P:transport; C:cytoplasmic membrane-bounded vesicle; P:response to water deprivation; P:response to abscisic acid stimulus; C:cell wall; C:apoplast; P:response to cold; P:hyperosmotic salinity response		PS51257 (PROFILE), SignalP-NN(euk) (SIGNALP), tmhmm (TMHMM)
PUT116596	nltpb_arath ame: full=non-specific lipid-transfer protein 11 short=ltp 11 flags: precursor	965	20	1.0238e-30	0.6325	2	P:lipid transport; F:lipid binding	-	IPR000528; IPR013770; IPR016140; SignalP-NN(euk) (SIGNALP)
PUT116337	h2av3_arath ame: full=probable histone h2a variant 3 ame: full= z 3 ame: full=hta9	811	20	4.3451e-60	0.8675	5	C:nucleosome; F:DNA binding; C:nucleus; P:nucleosome assembly; F:protein heterodimerization activity	-	IPR002119; IPR007125; IPR009072; PTHR23430 (PANTHER)
PUT115955	h2a3_arath ame: full=probable histone ame: full=hta2	179	7	4.23491e-10	0.8943	12	C:nucleosome; P:nucleosome assembly; C:nucleus; F:DNA binding; P:response to wounding; P:DNA mediated transformation; C:nucleolus; F:protein binding; P:response to bacterium; C:cell wall; C:chromosome; P:cell proliferation		no IPS match
PUT115906	nltpf_arath ame: full=non-specific lipid-transfer protein 15 short=ltp 15 flags: precursor	516	20	2.14665e-15	0.4375	2	P:lipid transport; F:lipid binding	-	IPR000528; IPR013770; IPR016140; SignalP-NN(euk) (SIGNALP), tmhmm (TMHMM)
PUT115638	h2a3_arath ame: full=probable histone ame: full=hta2	749	20	3.43856e-55	0.934	5	C:nucleosome; F:DNA binding; C:nucleus; P:nucleosome assembly; F:protein heterodimerization activity	-	IPR002119; IPR007125; IPR009072; PTHR23430 (PANTHER)
PUT115496	df39_pea ame: full=defensin-like protein 39 ame: full=disease resistance response protein 39 flags: precursor	528	11	1.15961e-27	0.7236	1	P:defense response	-	IPR003614; IPR008176; G3DSA:3.30.30.10 (GENE3D), SSF57095 (SUPERFAMILY)
PUT115188	gasa3_arath ame: full=gibberellin-regulated protein 3 ame: full=gast1 protein homolog 3 flags: precursor	654	7	6.53571e-17	0.7557	6	P:response to gibberellin stimulus; F:molecular_function; P:defense response; C:cell wall; C:extracellular region; F:protein binding		SignalP-NN(euk) (SIGNALP)
PUT114743	hevl_arath ame: full=hevein-like protein flags: precursor	623	14	1.84978e-86	0.8286	1	F:chitin binding	-	IPR001002; IPR018371; PTHR22595 (PANTHER), PTHR22595:SF1 (PANTHER), SignalP-NN(euk) (SIGNALP)
PUT114742	hevl_arath ame: full=hevein-like protein flags: precursor	562	12	1.05676e-63	0.8183	3	F:chitin binding; P:defense response to bacterium; P:defense response to fungus	-	IPR001002; IPR001153; IPR009009; IPR014733; IPR018226; IPR018371; PTHR22595 (PANTHER), PTHR22595:SF1 (PANTHER), SignalP-NN(euk) (SIGNALP)
PUT114697	hevl_arath ame: full=hevein-like protein flags: precursor	792	14	9.86853e-116	0.7943	23	F:chitinase activity; P:response to nitrate; P:defense response to fungus, incompatible interaction; F:chitin binding; P:cell wall macromolecule catabolic process; P:nitrate transport; P:systemic acquired resistance; P:defense response to bacterium; P:defense response to fungus; P:response to salt stress; P:response to herbivore; P:response to ethylene stimulus; P:response to virus; P:response to…		no IPS match
PUT114685	nltpa_braot ame: full=non-specific lipid-transfer protein a short=ltp a ame: full=wax-associated protein 9a flags: precursor	774	20	1.37698e-30	0.712	2	P:lipid transport; F:lipid binding	-	IPR000528; IPR013770; IPR016140; SignalP-NN(euk) (SIGNALP), tmhmm (TMHMM)
PUT114652	nltp6_arath ame: full=non-specific lipid-transfer protein 6 short=ltp 6 ame: full=xylogen-like protein 15 short= 15 flags: precursor	386	20	2.58947e-32	0.615	2	P:lipid transport; F:lipid binding	-	IPR000528; IPR013770; IPR016140
PUT113699	def2_rapsa ame: full=defensin-like protein 2 ame: full=cysteine-rich antifungal protein 2 short=afp2 short=rafp2 flags: precursor	409	19	2.79539e-32	0.7995	1	P:defense response	-	IPR003614; IPR008176; G3DSA:3.30.30.10 (GENE3D), SSF57095 (SUPERFAMILY)
PUT113492	h2a5_arath ame: full=probable histone ame: full=hta7	999	20	2.61894e-42	0.8885	5	C:nucleosome; F:DNA binding; C:nucleus; P:nucleosome assembly; F:protein heterodimerization activity	-	IPR002119; IPR007125; IPR009072; PTHR23430 (PANTHER)
PUT113490	h2a5_arath ame: full=probable histone ame: full=hta7	1064	20	3.24312e-43	0.899	16	P:calcium ion transport; P:response to salt stress; C:nucleosome; P:nucleosome assembly; P:Golgi organization; C:nucleolus; C:nucleus; F:DNA binding; C:chromosome; C:plasmodesma; P:cell proliferation; P:response to wounding; P:DNA mediated transformation; P:response to bacterium; C:cell wall; P:chromosome organization		no IPS match
PUT113489	h2a5_arath ame: full=probable histone ame: full=hta7	1044	20	1.34658e-35	0.899	16	P:calcium ion transport; P:response to salt stress; C:nucleosome; P:nucleosome assembly; P:Golgi organization; C:nucleolus; C:nucleus; F:DNA binding; C:chromosome; C:plasmodesma; P:cell proliferation; P:chromosome organization; P:response to wounding; P:DNA mediated transformation; P:response to bacterium; C:cell wall		no IPS match
PUT113431	nltl5_arath ame: full=non-specific lipid-transfer protein at5g64080 flags: precursor	769	4	2.49247e-06	0.465	1	P:lipid transport	-	IPR013770; IPR016140
PUT113380	h2a5_arath ame: full=probable histone ame: full=hta7	767	20	1.45159e-45	0.909	5	C:nucleosome; F:DNA binding; C:nucleus; P:nucleosome assembly; F:protein heterodimerization activity	-	IPR002119; IPR007125; IPR009072; PTHR23430 (PANTHER)
PUT112746	h2a7_arath ame: full=probable histone ame: full=hta6	577	20	1.46226e-48	0.7555	11	C:plasmodesma; P:cell proliferation; C:nucleosome; P:nucleosome assembly; C:nucleolus; C:nucleus; F:DNA binding; C:chromosome; P:calcium ion transport; P:response to salt stress; P:Golgi organization		no IPS match
PUT112714	h2av1_arath ame: full=histone h2a variant 1 ame: full= z 1 ame: full=h2 t ame: full=hta11	820	20	7.57766e-33	0.8435	5	C:nucleosome; F:DNA binding; C:nucleus; P:nucleosome assembly; F:protein heterodimerization activity	-	IPR002119; IPR007125; IPR009072; PTHR23430 (PANTHER)
PUT112444	nltpb_arath ame: full=non-specific lipid-transfer protein 11 short=ltp 11 flags: precursor	477	20	8.52216e-47	0.6355	2	P:lipid transport; F:lipid binding	-	IPR000528; IPR013770; IPR016140
PUT112283	nltp6_arath ame: full=non-specific lipid-transfer protein 6 short=ltp 6 ame: full=xylogen-like protein 15 short= 15 flags: precursor	440	20	6.48545e-21	0.51	2	P:lipid transport; F:lipid binding	-	IPR000528; IPR013770; IPR016140; SignalP-NN(euk) (SIGNALP)
PUT111303	chi4_brana ame: full=basic endochitinase chb4 flags: precursor	1034	20	1.14099e-126	0.61	5	F:chitinase activity; P:chitin catabolic process; P:cell wall macromolecule catabolic process; F:chitin binding; P:carbohydrate metabolic process	EC:3.2.1.14	IPR000726; IPR001002; IPR016283; IPR018371; IPR023346; G3DSA:1.10.530.10 (GENE3D), PTHR22595 (PANTHER), PTHR22595:SF7 (PANTHER), SignalP-NN(euk) (SIGNALP)
PUT110552	def1_rapsa ame: full=defensin-like protein 1 ame: full=cysteine-rich antifungal protein 1 short=afp1 flags: precursor	341	16	4.33028e-20	0.8019	15	P:defense response; P:killing of cells of other organism; P:defense response to fungus; C:extracellular region; C:cell wall; F:molecular_function; P:response to salicylic acid stimulus; P:response to ethylene stimulus; P:response to insect; P:jasmonic acid and ethylene-dependent systemic resistance; P:response to jasmonic acid stimulus; P:ethylene mediated signaling pathway; P:defense response to…		no IPS match
PUT109690	nltp3_arath ame: full=non-specific lipid-transfer protein 3 short=ltp 3 flags: precursor	655	20	4.75519e-52	0.675	2	P:lipid transport; F:lipid binding	-	IPR000528; IPR013770; IPR016140; SignalP-NN(euk) (SIGNALP), tmhmm (TMHMM)
PUT109383	def4_rapsa ame: full=defensin-like protein 4 ame: full=cysteine-rich antifungal protein 4 short=afp4 flags: precursor	795	18	1.33113e-31	0.7856	16	P:defense response; P:killing of cells of other organism; P:defense response to fungus; C:extracellular region; P:response to salicylic acid stimulus; C:cell wall; F:molecular_function; P:response to ethylene stimulus; P:response to insect; P:jasmonic acid and ethylene-dependent systemic resistance; P:response to jasmonic acid stimulus; P:ethylene mediated signaling pathway; P:defense response to…		SignalP-NN(euk) (SIGNALP), tmhmm (TMHMM)
PUT109172	nltpa_braot ame: full=non-specific lipid-transfer protein a short=ltp a ame: full=wax-associated protein 9a flags: precursor	648	20	1.48775e-49	0.747	2	P:lipid transport; F:lipid binding	-	IPR000528; IPR013770; IPR016140; SignalP-NN(euk) (SIGNALP), tmhmm (TMHMM)
PUT109050	nltp6_arath ame: full=non-specific lipid-transfer protein 6 short=ltp 6 ame: full=xylogen-like protein 15 short= 15 flags: precursor	357	20	3.35313e-14	0.6265	2	P:lipid transport; F:lipid binding	-	IPR000528; IPR013770; IPR016140
PUT108942	def01_arath ame: full=defensin-like protein 1 ame: full=low-molecular-weight cysteine-rich protein 68 short=protein lcr68 ame: full=plant defensin flags: precursor	434	20	1.45891e-31	0.658	25	P:root morphogenesis; P:regulation of cell size; P:auxin polar transport; P:regulation of meristem growth; P:cysteine biosynthetic process; C:plasmodesma; C:cell wall; P:regulation of hormone levels; P:pattern specification process; P:cell tip growth; P:growth; F:peptidase inhibitor activity; P:multidimensional cell growth; P:root hair elongation; P:polysaccharide biosynthetic process; P:defense …		no IPS match
PUT108488	h2a4_arath ame: full=probable histone ame: full=hta12	648	20	1.15447e-42	0.9665	12	C:nucleosome; P:nucleosome assembly; C:nucleus; F:DNA binding; C:chromosome; P:chromosome organization; C:plasmodesma; P:cell proliferation; C:nucleolus; P:calcium ion transport; P:response to salt stress; P:Golgi organization		SignalP-NN(euk) (SIGNALP)
PUT108095	def2_rapsa ame: full=defensin-like protein 2 ame: full=cysteine-rich antifungal protein 2 short=afp2 short=rafp2 flags: precursor	547	20	7.297e-26	0.7735	16	P:defense response; P:killing of cells of other organism; P:defense response to fungus; C:extracellular region; C:cell wall; F:molecular_function; P:ethylene mediated signaling pathway; P:response to salicylic acid stimulus; P:response to ethylene stimulus; P:response to insect; P:jasmonic acid and ethylene-dependent systemic resistance; P:response to jasmonic acid stimulus; P:defense response to…		no IPS match
PUT108037	def2_rapsa ame: full=defensin-like protein 2 ame: full=cysteine-rich antifungal protein 2 short=afp2 short=rafp2 flags: precursor	580	20	8.89007e-26	0.7625	1	P:defense response	-	IPR003614; IPR008176; G3DSA:3.30.30.10 (GENE3D), SignalP-NN(euk) (SIGNALP), tmhmm (TMHMM), SSF57095 (SUPERFAMILY)
PUT107768	g3pc_sinal ame: full=glyceraldehyde-3-phosphate cytosolic	727	20	2.92188e-36	0.8745	2	F:nucleotide binding; P:oxidation-reduction process	-	IPR016040; IPR020828; IPR020831; SSF51735 (SUPERFAMILY)
PUT107498	gasac_arath ame: full=gibberellin-regulated protein 12 ame: full=gast1 protein homolog 12 flags: precursor	472	19	1.17208e-46	0.6195	16	P:response to gibberellin stimulus; C:extracellular region; P:gibberellic acid mediated signaling pathway; P:response to fructose stimulus; P:response to glucose stimulus; F:molecular_function; P:seed dormancy process; P:response to sucrose stimulus; P:response to karrikin; P:heat acclimation; P:response to salicylic acid stimulus; C:plasmodesma; P:response to heat; P:defense response; C:cell wal…		SignalP-NN(euk) (SIGNALP), tmhmm (TMHMM)
PUT107495	def10_arath ame: full=defensin-like protein 10 ame: full=low-molecular-weight cysteine-rich protein 72 short=protein lcr72 ame: full=plant defensin flags: precursor	491	10	9.63519e-11	0.551	1	P:defense response	-	IPR008176; G3DSA:3.30.30.10 (GENE3D), SignalP-NN(euk) (SIGNALP), tmhmm (TMHMM), SSF57095 (SUPERFAMILY)
PUT106733	gasaa_arath ame: full=gibberellin-regulated protein 10 ame: full=gast1 protein homolog 10 flags: precursor	447	19	2.57417e-33	0.6311	16	P:response to gibberellin stimulus; F:molecular_function; P:defense response; C:cell wall; C:extracellular region; P:gibberellic acid mediated signaling pathway; P:response to fructose stimulus; P:response to glucose stimulus; P:seed dormancy process; P:response to sucrose stimulus; P:response to karrikin; P:heat acclimation; P:response to salicylic acid stimulus; C:plasmodesma; P:response to hea…		SignalP-NN(euk) (SIGNALP)
PUT106674	gasaa_arath ame: full=gibberellin-regulated protein 10 ame: full=gast1 protein homolog 10 flags: precursor	766	20	1.04082e-32	0.653	43	P:response to gibberellin stimulus; F:molecular_function; P:defense response; C:cell wall; C:extracellular region; P:glucosinolate biosynthetic process; P:cysteine biosynthetic process; C:chloroplast; F:transporter activity; F:ATP binding; P:thylakoid membrane organization; P:regulation of protein dephosphorylation; P:iron-sulfur cluster assembly; P:embryo development ending in seed dormancy; P:v…		IPR003854; SignalP-NN(euk) (SIGNALP), tmhmm (TMHMM)
PUT106673	gasaa_arath ame: full=gibberellin-regulated protein 10 ame: full=gast1 protein homolog 10 flags: precursor	721	19	1.61193e-34	0.6411	16	P:response to gibberellin stimulus; F:molecular_function; P:defense response; C:cell wall; C:extracellular region; P:gibberellic acid mediated signaling pathway; P:response to fructose stimulus; P:response to glucose stimulus; P:seed dormancy process; P:response to sucrose stimulus; P:response to karrikin; F:protein binding; P:heat acclimation; P:response to salicylic acid stimulus; C:plasmodesma…		IPR003854; SignalP-NN(euk) (SIGNALP), tmhmm (TMHMM)
PUT106522	gasa7_arath ame: full=gibberellin-regulated protein 7 ame: full=gast1 protein homolog 7 flags: precursor	354	15	1.00653e-26	0.6373	12	P:response to gibberellin stimulus; F:molecular_function; P:defense response; C:cell wall; C:extracellular region; P:gibberellic acid mediated signaling pathway; P:response to fructose stimulus; P:response to glucose stimulus; P:seed dormancy process; P:response to sucrose stimulus; P:response to karrikin; F:protein binding		IPR003854
PUT106361	nltpa_braot ame: full=non-specific lipid-transfer protein a short=ltp a ame: full=wax-associated protein 9a flags: precursor	441	20	1.01567e-34	0.701	21	F:lipid binding; P:lipid transport; P:transport; C:chloroplast thylakoid; C:apoplast; C:plant-type cell wall; F:calmodulin binding; P:response to water deprivation; P:programmed cell death; P:phospholipid transfer to membrane; C:plasma membrane; P:very long-chain fatty acid metabolic process; C:cell wall; F:lipid transporter activity; C:plasmodesma; P:cuticle development; P:response to abscisic a…		SignalP-NN(euk) (SIGNALP)
PUT106333	djb13_mouse ame: full= homolog subfamily b member 13 ame: full=testis and spermatogenesis cell-related protein 6 ame: full=testis spermatocyte apoptosis-related gene 6 protein ame: full=testis spermatogenesis apoptosis-related gene 3 protein ame: full=testis spermatogenesis apoptosis-related gene 6 protein	710	20	3.18583e-10	0.6235	3	F:heat shock protein binding; P:protein folding; F:unfolded protein binding	-	IPR001623; IPR003095; PR01217 (PRINTS), PTHR24077 (PANTHER)
PUT105519	nltpa_braot ame: full=non-specific lipid-transfer protein a short=ltp a ame: full=wax-associated protein 9a flags: precursor	711	20	1.29295e-55	0.759	22	F:lipid binding; P:lipid transport; P:transport; C:chloroplast thylakoid; C:apoplast; C:plant-type cell wall; F:calmodulin binding; P:response to water deprivation; P:programmed cell death; P:phospholipid transfer to membrane; C:plasma membrane; P:very long-chain fatty acid metabolic process; C:cell wall; F:lipid transporter activity; C:plasmodesma; P:cuticle development; P:response to abscisic a…		SignalP-NN(euk) (SIGNALP), tmhmm (TMHMM)
PUT104380	thn_brarp ame: full=thionin contains: ame: full=thionin contains: ame: full=acidic protein flags: precursor	694	19	1.31874e-38	0.5337	5	P:defense response; F:toxin receptor binding; P:response to salicylic acid stimulus; P:jasmonic acid mediated signaling pathway; C:extracellular region		SignalP-NN(euk) (SIGNALP)
PUT103613	def1_rapsa ame: full=defensin-like protein 1 ame: full=cysteine-rich antifungal protein 1 short=afp1 flags: precursor	382	13	2.06152e-15	0.6031	12	P:defense response; P:killing of cells of other organism; P:defense response to fungus; C:extracellular region; C:cell wall; F:molecular_function; P:ethylene mediated signaling pathway; P:response to salicylic acid stimulus; P:response to ethylene stimulus; P:response to insect; P:jasmonic acid and ethylene-dependent systemic resistance; P:response to jasmonic acid stimulus		no IPS match
PUT103612	def1_rapsa ame: full=defensin-like protein 1 ame: full=cysteine-rich antifungal protein 1 short=afp1 flags: precursor	305	18	1.69265e-33	0.8756	15	P:defense response; P:killing of cells of other organism; P:defense response to fungus; C:extracellular region; C:cell wall; F:molecular_function; P:ethylene mediated signaling pathway; P:response to salicylic acid stimulus; P:response to ethylene stimulus; P:response to insect; P:jasmonic acid and ethylene-dependent systemic resistance; P:response to jasmonic acid stimulus; P:defense response to…		no IPS match
PUT103611	def1_rapsa ame: full=defensin-like protein 1 ame: full=cysteine-rich antifungal protein 1 short=afp1 flags: precursor	460	19	3.63103e-42	0.8747	15	P:defense response; P:killing of cells of other organism; P:defense response to fungus; C:extracellular region; C:cell wall; F:molecular_function; P:ethylene mediated signaling pathway; P:response to salicylic acid stimulus; P:response to ethylene stimulus; P:response to insect; P:jasmonic acid and ethylene-dependent systemic resistance; P:response to jasmonic acid stimulus; P:defense response to…		SignalP-NN(euk) (SIGNALP)
PUT103610	def1_rapsa ame: full=defensin-like protein 1 ame: full=cysteine-rich antifungal protein 1 short=afp1 flags: precursor	425	19	1.42817e-36	0.8937	16	P:defense response; P:killing of cells of other organism; P:defense response to fungus; C:extracellular region; C:cell wall; F:molecular_function; P:ethylene mediated signaling pathway; P:response to salicylic acid stimulus; P:response to ethylene stimulus; P:response to insect; P:jasmonic acid and ethylene-dependent systemic resistance; P:response to jasmonic acid stimulus; P:defense response to…		no IPS match
PUT103608	def1_rapsa ame: full=defensin-like protein 1 ame: full=cysteine-rich antifungal protein 1 short=afp1 flags: precursor	317	19	1.49653e-32	0.8432	1	P:defense response	-	IPR003614; IPR008176; G3DSA:3.30.30.10 (GENE3D), SSF57095 (SUPERFAMILY)
PUT103605	def1_rapsa ame: full=defensin-like protein 1 ame: full=cysteine-rich antifungal protein 1 short=afp1 flags: precursor	490	19	6.49744e-34	0.8626	1	P:defense response	-	IPR003614; IPR008176; G3DSA:3.30.30.10 (GENE3D), SignalP-NN(euk) (SIGNALP), tmhmm (TMHMM), SSF57095 (SUPERFAMILY)
PUT103478	def01_arath ame: full=defensin-like protein 1 ame: full=low-molecular-weight cysteine-rich protein 68 short=protein lcr68 ame: full=plant defensin flags: precursor	500	20	1.14366e-38	0.739	1	P:defense response	-	IPR003614; IPR008176; IPR008177; G3DSA:3.30.30.10 (GENE3D), SignalP-NN(euk) (SIGNALP), tmhmm (TMHMM), SSF57095 (SUPERFAMILY)
PUT103477	def01_arath ame: full=defensin-like protein 1 ame: full=low-molecular-weight cysteine-rich protein 68 short=protein lcr68 ame: full=plant defensin flags: precursor	716	20	3.3664e-36	0.7455	1	P:defense response	-	IPR003614; IPR008176; G3DSA:3.30.30.10 (GENE3D), SignalP-NN(euk) (SIGNALP), SSF57095 (SUPERFAMILY)
PUT103466	def1_rapsa ame: full=defensin-like protein 1 ame: full=cysteine-rich antifungal protein 1 short=afp1 flags: precursor	525	19	4.21341e-40	0.8811	1	P:defense response	-	IPR003614; IPR008176; G3DSA:3.30.30.10 (GENE3D), SignalP-NN(euk) (SIGNALP), SSF57095 (SUPERFAMILY)
PUT103465	def1_rapsa ame: full=defensin-like protein 1 ame: full=cysteine-rich antifungal protein 1 short=afp1 flags: precursor	628	19	1.23545e-39	0.8811	15	P:defense response; P:killing of cells of other organism; P:defense response to fungus; C:extracellular region; C:cell wall; F:molecular_function; P:ethylene mediated signaling pathway; P:response to salicylic acid stimulus; P:response to ethylene stimulus; P:response to insect; P:jasmonic acid and ethylene-dependent systemic resistance; P:response to jasmonic acid stimulus; P:defense response to…		SignalP-NN(euk) (SIGNALP)
PUT103463	def1_rapsa ame: full=defensin-like protein 1 ame: full=cysteine-rich antifungal protein 1 short=afp1 flags: precursor	512	19	3.55398e-36	0.8937	1	P:defense response	-	IPR003614; IPR008176; G3DSA:3.30.30.10 (GENE3D), SignalP-NN(euk) (SIGNALP), tmhmm (TMHMM), SSF57095 (SUPERFAMILY)
PUT103426	def01_arath ame: full=defensin-like protein 1 ame: full=low-molecular-weight cysteine-rich protein 68 short=protein lcr68 ame: full=plant defensin flags: precursor	507	20	1.35675e-36	0.745	1	P:defense response	-	IPR003614; IPR008176; IPR008177; G3DSA:3.30.30.10 (GENE3D), SignalP-NN(euk) (SIGNALP), tmhmm (TMHMM), SSF57095 (SUPERFAMILY)
PUT103209	h2av1_arath ame: full=histone h2a variant 1 ame: full= z 1 ame: full=h2 t ame: full=hta11	809	20	3.83585e-72	0.9235	5	C:nucleosome; F:DNA binding; C:nucleus; P:nucleosome assembly; F:protein heterodimerization activity	-	IPR002119; IPR007125; IPR009072; PTHR23430 (PANTHER)
PUT102695	kpyc_soybn ame: full=pyruvate cytosolic isozyme short=pk	1458	20	2.84398e-165	0.68	4	F:magnesium ion binding; F:pyruvate kinase activity; P:glycolysis; F:potassium ion binding	EC:2.7.1.40	IPR001697; IPR015793; IPR015794; IPR015795; IPR015813; PTHR11817:SF0 (PANTHER)
PUT102386	h2a6_arath ame: full=histone ame: full=hta1 ame: full=protein resistant to agrobacterium transformation 5	668	20	3.56164e-31	0.7835	5	C:nucleosome; F:DNA binding; C:nucleus; P:nucleosome assembly; F:protein heterodimerization activity	-	IPR002119; IPR007125; IPR009072; PTHR23430 (PANTHER)
PUT102284	nltl5_arath ame: full=non-specific lipid-transfer protein at5g64080 flags: precursor	814	4	3.0412e-53	0.685	2	P:lipid transport; F:lipid binding	-	IPR000528; IPR013770; IPR016140; SignalP-NN(euk) (SIGNALP), tmhmm (TMHMM)
PUT101748	gasa7_arath ame: full=gibberellin-regulated protein 7 ame: full=gast1 protein homolog 7 flags: precursor	416	18	5.80783e-32	0.5728	15	P:response to gibberellin stimulus; F:molecular_function; P:defense response; C:cell wall; C:extracellular region; P:gibberellic acid mediated signaling pathway; P:response to fructose stimulus; P:response to glucose stimulus; P:seed dormancy process; P:response to sucrose stimulus; P:response to karrikin; P:heat acclimation; P:response to salicylic acid stimulus; C:plasmodesma; P:response to heat		IPR003854; SignalP-NN(euk) (SIGNALP), tmhmm (TMHMM)
PUT101649	gast1_sollc ame: full=protein gast1 flags: precursor	327	15	3.02016e-13	0.612	16	C:extracellular region; P:response to gibberellin stimulus; P:gibberellic acid mediated signaling pathway; P:response to fructose stimulus; P:response to glucose stimulus; F:molecular_function; P:seed dormancy process; P:response to sucrose stimulus; P:response to karrikin; P:defense response; C:cell wall; P:heat acclimation; P:response to salicylic acid stimulus; C:plasmodesma; P:response to hea…		IPR003854
PUT101388	gasa7_arath ame: full=gibberellin-regulated protein 7 ame: full=gast1 protein homolog 7 flags: precursor	473	2	5.64769e-14	0.62	2	P:response to gibberellin stimulus; F:molecular_function		SignalP-NN(euk) (SIGNALP), tmhmm (TMHMM)
PUT100831	nltp6_arath ame: full=non-specific lipid-transfer protein 6 short=ltp 6 ame: full=xylogen-like protein 15 short= 15 flags: precursor	454	20	3.25071e-30	0.633	2	P:lipid transport; F:lipid binding	-	IPR000528; IPR013770; IPR016140; SignalP-NN(euk) (SIGNALP), tmhmm (TMHMM)
PUT99892	nltpa_braot ame: full=non-specific lipid-transfer protein a short=ltp a ame: full=wax-associated protein 9a flags: precursor	614	20	1.51647e-51	0.6905	23	F:lipid binding; P:lipid transport; P:transport; C:chloroplast thylakoid; C:apoplast; C:plant-type cell wall; F:calmodulin binding; P:response to water deprivation; P:programmed cell death; P:phospholipid transfer to membrane; C:plasma membrane; P:very long-chain fatty acid metabolic process; C:cell wall; F:lipid transporter activity; C:plasmodesma; P:cuticle development; P:response to abscisic a…		no IPS match
PUT99523	chi2_brana ame: full=endochitinase ch25 flags: precursor	736	20	8.49147e-54	0.5835	24	F:chitinase activity; F:hydrolase activity; F:chitin binding; P:cell wall macromolecule catabolic process; P:polysaccharide catabolic process; P:carbohydrate metabolic process; P:metabolic process; P:chitin catabolic process; F:hydrolase activity, acting on glycosyl bonds; P:defense response; C:vacuole; C:extracellular region; P:defense response to fungus; P:killing of cells of other organism; F:…		tmhmm (TMHMM)
PUT99522	chi2_brana ame: full=endochitinase ch25 flags: precursor	692	20	7.086e-54	0.577	4	F:chitinase activity; P:chitin catabolic process; P:cell wall macromolecule catabolic process; F:chitin binding	EC:3.2.1.14	IPR000726; IPR001002; IPR018371; IPR023346; G3DSA:1.10.530.10 (GENE3D), PTHR22595 (PANTHER), PTHR22595:SF11 (PANTHER)
PUT99395	nltl2_arath ame: full=non-specific lipid-transfer protein at2g13820 flags: precursor	609	1	0.000198106	0.48	1	P:lipid transport	-	IPR013770; IPR016140; SignalP-NN(euk) (SIGNALP)
PUT98393	def3_brana ame: full=defensin-like protein 3 ame: full=cysteine-rich antifungal protein 3 short=afp3 flags: precursor	502	18	4.29413e-23	0.8167	15	P:defense response; P:killing of cells of other organism; P:defense response to fungus; C:extracellular region; C:cell wall; F:molecular_function; P:ethylene mediated signaling pathway; P:response to salicylic acid stimulus; P:response to ethylene stimulus; P:response to insect; P:jasmonic acid and ethylene-dependent systemic resistance; P:response to jasmonic acid stimulus; P:defense response to…		SignalP-NN(euk) (SIGNALP), tmhmm (TMHMM)
PUT98176	defd2_spiol ame: full=defensin d2 ame: full=antimicrobial peptide d2 ame: full=so-d2	336	1	0.000326075	0.68	6	P:defense response; P:killing of cells of other organism; C:cell wall; P:defense response to fungus; C:extracellular region; P:defense response to bacterium		SignalP-NN(euk) (SIGNALP), tmhmm (TMHMM)
PUT98076	chi2_brana ame: full=endochitinase ch25 flags: precursor	1155	20	0	0.8255	5	F:chitinase activity; P:chitin catabolic process; P:cell wall macromolecule catabolic process; F:chitin binding; P:carbohydrate metabolic process	EC:3.2.1.14	IPR000726; IPR001002; IPR016283; IPR018371; IPR023346; G3DSA:1.10.530.10 (GENE3D), PTHR22595 (PANTHER), PTHR22595:SF11 (PANTHER), SignalP-NN(euk) (SIGNALP), tmhmm (TMHMM)
PUT97938	h2av1_arath ame: full=histone h2a variant 1 ame: full= z 1 ame: full=h2 t ame: full=hta11	705	20	5.18123e-70	0.9255	5	C:nucleosome; F:DNA binding; C:nucleus; P:nucleosome assembly; F:protein heterodimerization activity	-	IPR002119; IPR007125; IPR009072; PTHR23430 (PANTHER)
PUT97609	h2a7_arath ame: full=probable histone ame: full=hta6	728	20	4.16215e-66	0.925	5	C:nucleosome; F:DNA binding; C:nucleus; P:nucleosome assembly; F:protein heterodimerization activity	-	IPR002119; IPR007125; IPR009072; PTHR23430 (PANTHER)
PUT97608	h2a7_arath ame: full=probable histone ame: full=hta6	735	20	4.45494e-66	0.925	5	C:nucleosome; F:DNA binding; C:nucleus; P:nucleosome assembly; F:protein heterodimerization activity	-	IPR002119; IPR007125; IPR009072; PTHR23430 (PANTHER)
PUT96435	rd21a_arath ame: full=cysteine proteinase rd21a short=rd21 flags: precursor	709	20	3.22689e-54	0.714	2	P:proteolysis; F:cysteine-type peptidase activity	-	IPR000118; IPR000668; IPR013128; G3DSA:3.90.70.10 (GENE3D), PTHR12411:SF44 (PANTHER), SSF54001 (SUPERFAMILY), SSF57277 (SUPERFAMILY)
PUT95345	h2a5_arath ame: full=probable histone ame: full=hta7	531	20	3.34745e-46	0.8815	5	C:nucleosome; F:DNA binding; C:nucleus; P:nucleosome assembly; F:protein heterodimerization activity	-	IPR002119; IPR007125; IPR009072; PTHR23430 (PANTHER)
PUT95308	h2a5_arath ame: full=probable histone ame: full=hta7	737	20	6.3228e-50	0.921	5	C:nucleosome; F:DNA binding; C:nucleus; P:nucleosome assembly; F:protein heterodimerization activity	-	IPR002119; IPR007125; IPR009072; PTHR23430 (PANTHER)
PUT95307	h2a5_arath ame: full=probable histone ame: full=hta7	635	20	4.72768e-50	0.921	16	P:calcium ion transport; P:response to salt stress; C:nucleosome; P:nucleosome assembly; P:Golgi organization; C:nucleolus; C:nucleus; F:DNA binding; C:chromosome; C:plasmodesma; P:cell proliferation; P:chromosome organization; P:response to wounding; P:DNA mediated transformation; P:response to bacterium; C:cell wall		no IPS match
PUT95116	def1_rapsa ame: full=defensin-like protein 1 ame: full=cysteine-rich antifungal protein 1 short=afp1 flags: precursor	809	13	2.27367e-16	0.6385	1	P:defense response	-	IPR003614; IPR008176; G3DSA:3.30.30.10 (GENE3D), tmhmm (TMHMM), SSF57095 (SUPERFAMILY)
PUT94709	h2a2_arath ame: full=probable histone ame: full=hta13	166	16	1.04789e-19	0.7956	25	P:cell proliferation; C:nucleosome; P:nucleosome assembly; C:nucleus; F:DNA binding; C:cell wall; C:nucleolus; P:response to wounding; P:DNA mediated transformation; F:protein binding; P:response to bacterium; C:chromosome; P:RNA methylation; F:histone binding; P:double-strand break repair via homologous recombination; C:chromosome, telomeric region; F:enzyme binding; P:response to DNA damage sti…		no IPS match
PUT94707	h2a2_arath ame: full=probable histone ame: full=hta13	631	20	2.12743e-67	0.91	15	P:cell proliferation; C:nucleosome; P:nucleosome assembly; C:nucleus; F:DNA binding; C:cell wall; C:nucleolus; P:response to wounding; P:DNA mediated transformation; F:protein binding; P:response to bacterium; C:chromosome; P:RNA methylation; P:response to DNA damage stimulus; P:DNA repair		SignalP-NN(euk) (SIGNALP)
PUT94414	def1_rapsa ame: full=defensin-like protein 1 ame: full=cysteine-rich antifungal protein 1 short=afp1 flags: precursor	566	13	9.68174e-15	0.6092	1	P:defense response	-	IPR003614; IPR008176; G3DSA:3.30.30.10 (GENE3D), SignalP-NN(euk) (SIGNALP), tmhmm (TMHMM), SSF57095 (SUPERFAMILY)
PUT94376	def1_rapsa ame: full=defensin-like protein 1 ame: full=cysteine-rich antifungal protein 1 short=afp1 flags: precursor	587	13	3.213e-16	0.6254	1	P:defense response	-	IPR003614; IPR008176; G3DSA:3.30.30.10 (GENE3D), SignalP-NN(euk) (SIGNALP), tmhmm (TMHMM), SSF57095 (SUPERFAMILY)
PUT94184	chi4_brana ame: full=basic endochitinase chb4 flags: precursor	1022	20	5.68216e-44	0.5215	4	F:chitinase activity; P:chitin catabolic process; P:cell wall macromolecule catabolic process; F:chitin binding	EC:3.2.1.14	IPR000726; IPR001002; IPR018371; IPR023346; G3DSA:1.10.530.10 (GENE3D), PTHR22595 (PANTHER), PTHR22595:SF7 (PANTHER), SignalP-NN(euk) (SIGNALP)
PUT94176	nltl2_arath ame: full=non-specific lipid-transfer protein at2g13820 flags: precursor	605	13	1.25819e-16	0.51	11	F:lipid binding; P:lipid transport; P:brassinosteroid biosynthetic process; P:sterol biosynthetic process; P:acetyl-CoA metabolic process; C:anchored to plasma membrane; C:plasma membrane; C:anchored to membrane; F:molecular_function; C:cytoplasmic membrane-bounded vesicle; P:transport		SignalP-NN(euk) (SIGNALP), tmhmm (TMHMM)
PUT93225	nltl5_arath ame: full=non-specific lipid-transfer protein at5g64080 flags: precursor	681	1	2.49411e-05	0.52	1	P:lipid transport	-	IPR013770; IPR016140; SignalP-NN(euk) (SIGNALP), tmhmm (TMHMM)
PUT92901	nltp4_arath ame: full=non-specific lipid-transfer protein 4 short=ltp 4 flags: precursor	488	20	4.14277e-54	0.7145	2	P:lipid transport; F:lipid binding	-	IPR000528; IPR013770; IPR016140
PUT92816	nltp4_arath ame: full=non-specific lipid-transfer protein 4 short=ltp 4 flags: precursor	756	20	2.46315e-53	0.7055	2	P:lipid transport; F:lipid binding	-	IPR000528; IPR013770; IPR016140; SignalP-NN(euk) (SIGNALP), tmhmm (TMHMM)
PUT92815	nltp4_arath ame: full=non-specific lipid-transfer protein 4 short=ltp 4 flags: precursor	1227	20	7.54646e-52	0.699	17	F:lipid binding; P:lipid transport; P:response to water deprivation; P:response to abscisic acid stimulus; P:response to salt stress; P:response to cold; P:hyperosmotic salinity response; C:cell wall; C:apoplast; P:transport; P:pollen exine formation; C:plant-type cell wall; C:chloroplast thylakoid; F:calmodulin binding; P:programmed cell death; P:phospholipid transfer to membrane; C:plasma membr…		no IPS match
PUT92735	h2axb_arath ame: full=probable histone h2axb ame: full=hta3	712	20	4.93102e-53	0.871	5	C:nucleosome; F:DNA binding; C:nucleus; P:nucleosome assembly; F:protein heterodimerization activity	-	IPR002119; IPR007125; IPR009072; PTHR23430 (PANTHER)
PUT92470	def19_arath ame: full=defensin-like protein 19 ame: full=defensin amp1 protein ame: full=low-molecular-weight cysteine-rich protein 78 short=protein lcr78 ame: full=plant defensin flags: precursor	758	19	7.29016e-26	0.5889	1	P:defense response	-	IPR003614; IPR008176; G3DSA:3.30.30.10 (GENE3D), SSF57095 (SUPERFAMILY)
PUT91948	gasa7_arath ame: full=gibberellin-regulated protein 7 ame: full=gast1 protein homolog 7 flags: precursor	590	19	9.52154e-26	0.6442	16	P:response to gibberellin stimulus; F:molecular_function; P:defense response; C:cell wall; C:extracellular region; P:gibberellic acid mediated signaling pathway; P:response to fructose stimulus; P:response to glucose stimulus; P:seed dormancy process; P:response to sucrose stimulus; P:response to karrikin; P:heat acclimation; P:response to salicylic acid stimulus; C:plasmodesma; P:response to hea…		no IPS match
PUT91917	gasa7_arath ame: full=gibberellin-regulated protein 7 ame: full=gast1 protein homolog 7 flags: precursor	641	19	1.45377e-25	0.6432	16	P:response to gibberellin stimulus; F:molecular_function; P:defense response; C:cell wall; C:extracellular region; P:gibberellic acid mediated signaling pathway; P:response to fructose stimulus; P:response to glucose stimulus; P:seed dormancy process; P:response to sucrose stimulus; P:response to karrikin; P:heat acclimation; P:response to salicylic acid stimulus; C:plasmodesma; P:response to hea…		no IPS match
PUT91716	nltpc_arath ame: full=non-specific lipid-transfer protein 12 short=ltp 12 flags: precursor	834	20	3.22123e-58	0.6425	2	P:lipid transport; F:lipid binding	-	IPR000528; IPR013770; IPR016140
PUT91715	nltpc_arath ame: full=non-specific lipid-transfer protein 12 short=ltp 12 flags: precursor	764	20	3.72938e-41	0.66	2	P:lipid transport; F:lipid binding	-	IPR000528; IPR013770; IPR016140
PUT91714	nltpc_arath ame: full=non-specific lipid-transfer protein 12 short=ltp 12 flags: precursor	825	20	1.2777e-60	0.641	2	P:lipid transport; F:lipid binding	-	IPR000528; IPR013770; IPR016140; SignalP-NN(euk) (SIGNALP)
PUT91713	nltpc_arath ame: full=non-specific lipid-transfer protein 12 short=ltp 12 flags: precursor	733	20	1.99477e-45	0.631	2	P:lipid transport; F:lipid binding	-	IPR000528; IPR013770; IPR016140
PUT91712	nltpc_arath ame: full=non-specific lipid-transfer protein 12 short=ltp 12 flags: precursor	818	20	1.9285e-60	0.641	2	P:lipid transport; F:lipid binding	-	IPR000528; IPR013770; IPR016140; tmhmm (TMHMM)
PUT91368	nltpc_arath ame: full=non-specific lipid-transfer protein 12 short=ltp 12 flags: precursor	760	20	6.50411e-61	0.642	2	P:lipid transport; F:lipid binding	-	IPR000528; IPR013770; IPR016140; SignalP-NN(euk) (SIGNALP)
PUT91366	nltpc_arath ame: full=non-specific lipid-transfer protein 12 short=ltp 12 flags: precursor	654	20	3.09508e-53	0.6555	2	P:lipid transport; F:lipid binding	-	IPR000528; IPR013770; IPR016140; SignalP-NN(euk) (SIGNALP), tmhmm (TMHMM)
PUT91365	nltpc_arath ame: full=non-specific lipid-transfer protein 12 short=ltp 12 flags: precursor	816	20	1.35924e-51	0.6205	22	F:lipid binding; P:lipid transport; P:pollen exine formation; C:plant-type cell wall; P:response to water deprivation; P:response to abscisic acid stimulus; C:cell wall; C:apoplast; P:response to cold; P:hyperosmotic salinity response; P:response to salt stress; P:transport; P:defense response; P:killing of cells of other organism; P:defense response to fungus; P:response to biotic stimulus; C:ex…		no IPS match
PUT91362	nltpc_arath ame: full=non-specific lipid-transfer protein 12 short=ltp 12 flags: precursor	1019	20	2.36849e-51	0.6555	2	P:lipid transport; F:lipid binding	-	IPR000528; IPR013770; IPR016140; SignalP-NN(euk) (SIGNALP)
PUT90573	nltp6_arath ame: full=non-specific lipid-transfer protein 6 short=ltp 6 ame: full=xylogen-like protein 15 short= 15 flags: precursor	457	20	1.95105e-28	0.546	2	P:lipid transport; F:lipid binding	-	IPR000528; IPR013770; IPR016140
PUT90557	h2a2_arath ame: full=probable histone ame: full=hta13	771	20	4.90277e-66	0.9115	15	P:cell proliferation; C:nucleosome; P:nucleosome assembly; C:nucleus; F:DNA binding; C:cell wall; C:nucleolus; P:response to wounding; P:DNA mediated transformation; F:protein binding; P:response to bacterium; C:chromosome; P:RNA methylation; P:response to DNA damage stimulus; P:DNA repair		no IPS match
PUT89858	gasa1_arath ame: full=gibberellin-regulated protein 1 ame: full=gast1 protein homolog 1 flags: precursor	445	18	6.55621e-40	0.6161	16	P:defense response; C:cell wall; C:extracellular region; P:response to gibberellin stimulus; F:molecular_function; F:protein binding; P:gibberellic acid mediated signaling pathway; P:response to fructose stimulus; P:response to glucose stimulus; P:seed dormancy process; P:response to sucrose stimulus; P:response to karrikin; P:heat acclimation; P:response to salicylic acid stimulus; C:plasmodesma…		IPR003854
PUT88571	nltpb_arath ame: full=non-specific lipid-transfer protein 11 short=ltp 11 flags: precursor	817	20	2.56532e-54	0.633	2	P:lipid transport; F:lipid binding	-	IPR000528; IPR013770; IPR016140; SignalP-NN(euk) (SIGNALP), tmhmm (TMHMM)
PUT88359	nltpb_arath ame: full=non-specific lipid-transfer protein 11 short=ltp 11 flags: precursor	2080	20	1.32396e-50	0.629	4	F:catalytic activity; P:cellular metabolic process; F:coenzyme binding; F:nucleotide binding	-	IPR001509; IPR016040; PTHR10366 (PANTHER), PTHR10366:SF57 (PANTHER), tmhmm (TMHMM), SSF51735 (SUPERFAMILY)
PUT87925	gasa6_arath ame: full=gibberellin-regulated protein 6 ame: full=gast1 protein homolog 6 flags: precursor	769	19	1.12656e-42	0.6342	16	P:gibberellic acid mediated signaling pathway; P:response to gibberellin stimulus; P:response to fructose stimulus; P:response to glucose stimulus; F:molecular_function; P:seed dormancy process; P:response to sucrose stimulus; P:response to karrikin; C:extracellular region; P:heat acclimation; P:response to salicylic acid stimulus; C:plasmodesma; P:response to heat; P:defense response; C:cell wal…		no IPS match
PUT87889	gasa6_arath ame: full=gibberellin-regulated protein 6 ame: full=gast1 protein homolog 6 flags: precursor	958	19	5.55922e-52	0.6358	16	P:gibberellic acid mediated signaling pathway; P:response to gibberellin stimulus; P:response to fructose stimulus; P:response to glucose stimulus; F:molecular_function; P:seed dormancy process; P:response to sucrose stimulus; P:response to karrikin; C:extracellular region; P:heat acclimation; P:response to salicylic acid stimulus; C:plasmodesma; P:response to heat; P:defense response; C:cell wal…		IPR003854; SignalP-NN(euk) (SIGNALP), tmhmm (TMHMM)
PUT87529	chi4_brana ame: full=basic endochitinase chb4 flags: precursor	1025	20	9.77084e-84	0.49	29	P:defense response; F:chitinase activity; F:hydrolase activity; F:chitin binding; P:cell wall macromolecule catabolic process; P:polysaccharide catabolic process; P:carbohydrate metabolic process; C:extracellular region; P:metabolic process; P:chitin catabolic process; F:hydrolase activity, acting on glycosyl bonds; C:extracellular space; C:cytoplasmic membrane-bounded vesicle; P:response to othe…		no IPS match
PUT87468	def1_rapsa ame: full=defensin-like protein 1 ame: full=cysteine-rich antifungal protein 1 short=afp1 flags: precursor	689	12	4.3294e-08	0.5575	1	P:defense response	-	IPR008176; G3DSA:3.30.30.10 (GENE3D), SignalP-NN(euk) (SIGNALP), tmhmm (TMHMM), SSF57095 (SUPERFAMILY)
PUT86896	def13_arath ame: full=defensin-like protein 13 ame: full=anther-specific protein s18 homolog ame: full=cysteine-rich antifungal protein 1 short=afp1 ame: full=low-molecular-weight cysteine-rich protein 67 short=protein lcr67 ame: full=plant defensin flags: precursor	774	2	8.29268e-05	0.655	4	P:defense response; P:killing of cells of other organism; P:defense response to fungus; C:extracellular region		no IPS match
PUT86605	nltp1_brana ame: full=non-specific lipid-transfer protein 1 short=ltp 1 flags: precursor	727	20	9.02018e-27	0.7755	17	F:lipid binding; P:lipid transport; P:transport; C:chloroplast thylakoid; C:apoplast; C:plant-type cell wall; F:calmodulin binding; P:response to water deprivation; P:programmed cell death; P:phospholipid transfer to membrane; C:plasma membrane; P:response to abscisic acid stimulus; C:cell wall; P:response to cold; P:hyperosmotic salinity response; P:response to biotic stimulus; P:defense response		SignalP-NN(euk) (SIGNALP), tmhmm (TMHMM)
PUT85824	nltp6_arath ame: full=non-specific lipid-transfer protein 6 short=ltp 6 ame: full=xylogen-like protein 15 short= 15 flags: precursor	783	20	1.0496e-31	0.6145	4	F:lipid binding; P:lipid transport; P:response to water deprivation; P:transport		SignalP-NN(euk) (SIGNALP)
PUT85738	gasaa_arath ame: full=gibberellin-regulated protein 10 ame: full=gast1 protein homolog 10 flags: precursor	787	5	2.98963e-14	0.56	5	P:response to gibberellin stimulus; F:molecular_function; P:defense response; C:cell wall; C:extracellular region		IPR003854; SignalP-NN(euk) (SIGNALP), tmhmm (TMHMM)
PUT85500	h2a2_arath ame: full=probable histone ame: full=hta13	835	20	8.39971e-66	0.9155	5	C:nucleosome; F:DNA binding; C:nucleus; P:nucleosome assembly; F:protein heterodimerization activity	-	IPR002119; IPR007125; IPR009072; PTHR23430 (PANTHER)
PUT85056	h2a5_arath ame: full=probable histone ame: full=hta7	745	20	9.91542e-48	0.9115	5	C:nucleosome; F:DNA binding; C:nucleus; P:nucleosome assembly; F:protein heterodimerization activity	-	IPR002119; IPR007125; IPR009072; PTHR23430 (PANTHER)
PUT85054	h2a5_arath ame: full=probable histone ame: full=hta7	931	20	5.79337e-47	0.9115	16	P:calcium ion transport; P:response to salt stress; C:nucleosome; P:nucleosome assembly; P:Golgi organization; C:nucleolus; C:nucleus; F:DNA binding; C:chromosome; C:plasmodesma; P:cell proliferation; P:response to wounding; P:DNA mediated transformation; P:response to bacterium; C:cell wall; P:chromosome organization		SignalP-NN(euk) (SIGNALP)
PUT84040	gasa7_arath ame: full=gibberellin-regulated protein 7 ame: full=gast1 protein homolog 7 flags: precursor	570	18	3.53512e-34	0.6072	16	P:response to gibberellin stimulus; F:molecular_function; P:defense response; C:cell wall; C:extracellular region; P:gibberellic acid mediated signaling pathway; P:response to fructose stimulus; P:response to glucose stimulus; P:seed dormancy process; P:response to sucrose stimulus; P:response to karrikin; F:protein binding; P:heat acclimation; P:response to salicylic acid stimulus; C:plasmodesma…		IPR003854; SignalP-NN(euk) (SIGNALP), tmhmm (TMHMM)
PUT83989	gasa7_arath ame: full=gibberellin-regulated protein 7 ame: full=gast1 protein homolog 7 flags: precursor	592	18	7.30895e-39	0.6067	16	P:response to gibberellin stimulus; F:molecular_function; P:defense response; C:cell wall; C:extracellular region; P:gibberellic acid mediated signaling pathway; P:response to fructose stimulus; P:response to glucose stimulus; P:seed dormancy process; P:response to sucrose stimulus; P:response to karrikin; F:protein binding; P:heat acclimation; P:response to salicylic acid stimulus; C:plasmodesma…		no IPS match
PUT83988	gasa7_arath ame: full=gibberellin-regulated protein 7 ame: full=gast1 protein homolog 7 flags: precursor	579	18	6.45191e-39	0.6067	16	P:response to gibberellin stimulus; F:molecular_function; P:defense response; C:cell wall; C:extracellular region; P:gibberellic acid mediated signaling pathway; P:response to fructose stimulus; P:response to glucose stimulus; P:seed dormancy process; P:response to sucrose stimulus; P:response to karrikin; F:protein binding; P:heat acclimation; P:response to salicylic acid stimulus; C:plasmodesma…		IPR003854; SignalP-NN(euk) (SIGNALP), tmhmm (TMHMM)
PUT83734	gasaa_arath ame: full=gibberellin-regulated protein 10 ame: full=gast1 protein homolog 10 flags: precursor	261	8	3.69887e-14	0.765	11	P:response to gibberellin stimulus; F:molecular_function; P:defense response; C:cell wall; C:extracellular region; P:gibberellic acid mediated signaling pathway; P:response to fructose stimulus; P:response to glucose stimulus; P:seed dormancy process; P:response to sucrose stimulus; P:response to karrikin		SignalP-NN(euk) (SIGNALP)
PUT83105	nltl2_arath ame: full=non-specific lipid-transfer protein at2g13820 flags: precursor	767	9	1.52311e-17	0.5122	11	F:lipid binding; P:lipid transport; P:brassinosteroid biosynthetic process; P:sterol biosynthetic process; P:acetyl-CoA metabolic process; C:anchored to plasma membrane; C:plasma membrane; C:anchored to membrane; F:molecular_function; C:cytoplasmic membrane-bounded vesicle; P:transport		no IPS match
PUT82985	h2a2_arath ame: full=probable histone ame: full=hta13	475	20	5.22752e-50	0.787	13	P:cell proliferation; C:nucleosome; P:nucleosome assembly; C:nucleus; F:DNA binding; C:cell wall; C:nucleolus; P:response to wounding; P:DNA mediated transformation; F:protein binding; P:response to bacterium; C:chromosome; P:RNA methylation		no IPS match
PUT82696	nltp5_arath ame: full=non-specific lipid-transfer protein 5 short=ltp 5 flags: precursor	784	20	2.58048e-68	0.703	2	P:lipid transport; F:lipid binding	-	IPR000528; IPR013770; IPR016140
PUT82661	nltp5_arath ame: full=non-specific lipid-transfer protein 5 short=ltp 5 flags: precursor	619	20	6.05508e-67	0.7075	20	F:lipid binding; P:lipid transport; P:very long-chain fatty acid metabolic process; C:cell wall; F:lipid transporter activity; C:plasmodesma; P:cuticle development; C:chloroplast thylakoid; C:apoplast; C:plant-type cell wall; F:calmodulin binding; P:transport; P:response to water deprivation; P:programmed cell death; P:phospholipid transfer to membrane; C:plasma membrane; P:response to abscisic a…		no IPS match
PUT82660	nltp5_arath ame: full=non-specific lipid-transfer protein 5 short=ltp 5 flags: precursor	605	20	1.64862e-69	0.7	20	F:lipid binding; P:lipid transport; P:very long-chain fatty acid metabolic process; C:cell wall; F:lipid transporter activity; C:plasmodesma; P:cuticle development; C:chloroplast thylakoid; C:apoplast; C:plant-type cell wall; F:calmodulin binding; P:transport; P:response to water deprivation; P:programmed cell death; P:phospholipid transfer to membrane; C:plasma membrane; P:response to abscisic a…		no IPS match
PUT82211	gasa3_arath ame: full=gibberellin-regulated protein 3 ame: full=gast1 protein homolog 3 flags: precursor	123	2	7.61996e-13	0.765	2	P:response to gibberellin stimulus; F:molecular_function		no IPS match
PUT81855	def19_arath ame: full=defensin-like protein 19 ame: full=defensin amp1 protein ame: full=low-molecular-weight cysteine-rich protein 78 short=protein lcr78 ame: full=plant defensin flags: precursor	505	20	1.7155e-41	0.653	1	P:defense response	-	IPR003614; IPR008176; G3DSA:3.30.30.10 (GENE3D), SignalP-NN(euk) (SIGNALP), tmhmm (TMHMM), SSF57095 (SUPERFAMILY)
PUT81564	def02_arath ame: full=defensin-like protein 2 ame: full=low-molecular-weight cysteine-rich protein 69 short=protein lcr69 ame: full=plant defensin flags: precursor	676	17	5.64345e-28	0.7359	1	P:defense response	-	IPR003614; IPR008176; IPR008177; G3DSA:3.30.30.10 (GENE3D), SignalP-NN(euk) (SIGNALP), tmhmm (TMHMM), SSF57095 (SUPERFAMILY)
PUT81492	def02_arath ame: full=defensin-like protein 2 ame: full=low-molecular-weight cysteine-rich protein 69 short=protein lcr69 ame: full=plant defensin flags: precursor	600	19	2.05942e-30	0.7295	1	P:defense response	-	IPR003614; IPR008176; IPR008177; G3DSA:3.30.30.10 (GENE3D), SignalP-NN(euk) (SIGNALP), tmhmm (TMHMM), SSF57095 (SUPERFAMILY)
PUT81491	def02_arath ame: full=defensin-like protein 2 ame: full=low-molecular-weight cysteine-rich protein 69 short=protein lcr69 ame: full=plant defensin flags: precursor	613	17	8.69947e-29	0.7412	1	P:defense response	-	IPR003614; IPR008176; IPR008177; G3DSA:3.30.30.10 (GENE3D), SignalP-NN(euk) (SIGNALP), tmhmm (TMHMM), SSF57095 (SUPERFAMILY)
PUT81231	sufe_arath ame: full= -like chloroplastic ame: full=protein embryo defective 1374 flags: precursor	420	16	1.34366e-18	0.68	8	C:mitochondrion; F:molecular_function; P:biological_process; C:extracellular region; P:regulation of transcription, DNA-dependent; P:transcription, DNA-dependent; F:DNA binding; C:cellular_component		IPR002634; PTHR12735 (PANTHER), PTHR12735:SF3 (PANTHER)
PUT81137	gasac_arath ame: full=gibberellin-regulated protein 12 ame: full=gast1 protein homolog 12 flags: precursor	239	19	2.18377e-25	0.6516	16	P:response to gibberellin stimulus; C:extracellular region; P:gibberellic acid mediated signaling pathway; P:response to fructose stimulus; P:response to glucose stimulus; F:molecular_function; P:seed dormancy process; P:response to sucrose stimulus; P:response to karrikin; P:heat acclimation; P:response to salicylic acid stimulus; C:plasmodesma; P:response to heat; P:defense response; C:cell wal…		IPR003854
PUT80640	gasa4_arath ame: full=gibberellin-regulated protein 4 ame: full=gast1 protein homolog 4 flags: precursor	354	4	6.61013e-28	0.625	9	P:gibberellic acid mediated signaling pathway; P:response to gibberellin stimulus; P:response to fructose stimulus; P:response to glucose stimulus; F:molecular_function; P:seed dormancy process; P:response to sucrose stimulus; P:response to karrikin; C:extracellular region		IPR003854; SignalP-NN(euk) (SIGNALP)
PUT80248	chi4_brana ame: full=basic endochitinase chb4 flags: precursor	1027	20	2.10383e-136	0.6045	5	F:chitinase activity; P:chitin catabolic process; P:cell wall macromolecule catabolic process; F:chitin binding; P:carbohydrate metabolic process	EC:3.2.1.14	IPR000726; IPR001002; IPR016283; IPR018371; IPR023346; G3DSA:1.10.530.10 (GENE3D), PTHR22595 (PANTHER), PTHR22595:SF7 (PANTHER), SignalP-NN(euk) (SIGNALP)
PUT79090	nltpb_arath ame: full=non-specific lipid-transfer protein 11 short=ltp 11 flags: precursor	798	20	8.86981e-49	0.6335	2	P:lipid transport; F:lipid binding	-	IPR000528; IPR013770; IPR016140; SignalP-NN(euk) (SIGNALP), tmhmm (TMHMM)
PUT78719	def1_rapsa ame: full=defensin-like protein 1 ame: full=cysteine-rich antifungal protein 1 short=afp1 flags: precursor	504	13	1.26245e-16	0.6254	1	P:defense response	-	IPR003614; IPR008176; G3DSA:3.30.30.10 (GENE3D), SignalP-NN(euk) (SIGNALP), tmhmm (TMHMM), SSF57095 (SUPERFAMILY)
PUT78680	skor_arath ame: full=potassium channel skor ame: full=stelar k(+) outward rectifying channel	774	20	1.19578e-54	0.6695	25	F:ion channel activity; F:outward rectifier potassium channel activity; F:inward rectifier potassium channel activity; C:membrane; P:potassium ion transport; P:ion transport; P:response to abscisic acid stimulus; F:cyclic nucleotide binding; P:defense response to fungus; P:transmembrane transport; F:voltage-gated potassium channel activity; P:response to chitin; P:defense response; P:killing of c…		SignalP-NN(euk) (SIGNALP), tmhmm (TMHMM)
PUT78547	ugpi5_arath ame: full=uncharacterized gpi-anchored protein at1g27950 flags: precursor	741	5	2.33945e-09	0.532	1	P:lipid transport	-	IPR013770; IPR016140; SignalP-NN(euk) (SIGNALP), tmhmm (TMHMM)
PUT78212	h2axa_arath ame: full=probable histone h2axa ame: full=hta5	566	20	9.45484e-72	0.894	5	C:nucleosome; F:DNA binding; C:nucleus; P:nucleosome assembly; F:protein heterodimerization activity	-	IPR002119; IPR007125; IPR009072; PTHR23430 (PANTHER)
PUT78133	h2axb_arath ame: full=probable histone h2axb ame: full=hta3	669	20	1.04753e-52	0.724	13	P:RNA methylation; P:cell proliferation; C:nucleosome; P:nucleosome assembly; C:nucleolus; C:nucleus; F:DNA binding; C:chromosome; P:response to wounding; P:DNA mediated transformation; F:protein binding; P:response to bacterium; C:cell wall		no IPS match
PUT78132	h2axb_arath ame: full=probable histone h2axb ame: full=hta3	854	20	3.33689e-61	0.938	5	C:nucleosome; F:DNA binding; C:nucleus; P:nucleosome assembly; F:protein heterodimerization activity	-	IPR002119; IPR007125; IPR009072; PTHR23430 (PANTHER)
PUT78024	h2axb_arath ame: full=probable histone h2axb ame: full=hta3	640	20	9.25429e-37	0.924	5	C:nucleosome; F:DNA binding; C:nucleus; P:nucleosome assembly; F:protein heterodimerization activity	-	IPR002119; IPR007125; IPR009072; PTHR23430 (PANTHER)
PUT77402	sap_human ame: full=proactivator polypeptide contains: ame: full=saposin-a ame: full=protein a contains: ame: full=saposin-b-val contains: ame: full=saposin-b ame: full=cerebroside sulfate activator short=csact ame: full=dispersin ame: full=sphingolipid activator protein 1 short=sap-1 ame: full=sulfatide gm1 activator contains: ame: full=saposin-c ame: full=a1 activator ame: full=co-beta-glucosid…	922	5	1.37952e-10	0.464	24	P:small molecule metabolic process; P:epithelial cell differentiation involved in prostate gland development; P:regulation of MAPK cascade; C:lysosomal lumen; C:intracellular membrane-bounded organelle; P:sphingolipid metabolic process; P:lipid transport; C:integral to membrane; P:regulation of lipid metabolic process; P:platelet activation; C:extracellular space; P:platelet degranulation; F:enzy…		no IPS match
PUT77102	chi4_brana ame: full=basic endochitinase chb4 flags: precursor	1175	20	2.34931e-163	0.621	5	F:chitinase activity; P:chitin catabolic process; P:cell wall macromolecule catabolic process; F:chitin binding; P:carbohydrate metabolic process	EC:3.2.1.14	IPR000726; IPR001002; IPR016283; IPR018371; IPR023346; G3DSA:1.10.530.10 (GENE3D), PTHR22595 (PANTHER), PTHR22595:SF7 (PANTHER), SignalP-NN(euk) (SIGNALP)
PUT74276	chi4_brana ame: full=basic endochitinase chb4 flags: precursor	811	20	2.57107e-30	0.556	4	F:chitinase activity; P:chitin catabolic process; P:cell wall macromolecule catabolic process; F:chitin binding	EC:3.2.1.14	IPR000726; IPR001002; IPR018371; IPR023346; G3DSA:1.10.530.10 (GENE3D), PTHR22595 (PANTHER), PTHR22595:SF7 (PANTHER), SignalP-NN(euk) (SIGNALP), tmhmm (TMHMM)
PUT74093	gasa1_arath ame: full=gibberellin-regulated protein 1 ame: full=gast1 protein homolog 1 flags: precursor	506	17	3.44896e-41	0.5894	16	P:defense response; C:cell wall; C:extracellular region; P:response to gibberellin stimulus; F:molecular_function; F:protein binding; P:gibberellic acid mediated signaling pathway; P:response to fructose stimulus; P:response to glucose stimulus; P:seed dormancy process; P:response to sucrose stimulus; P:response to karrikin; P:heat acclimation; P:response to salicylic acid stimulus; C:plasmodesma…		IPR003854; SignalP-NN(euk) (SIGNALP)
PUT73686	rd21a_arath ame: full=cysteine proteinase rd21a short=rd21 flags: precursor	922	20	1.84832e-74	0.794	2	P:proteolysis; F:cysteine-type peptidase activity	-	IPR000118; IPR000668; IPR013128; IPR025661; G3DSA:3.90.70.10 (GENE3D), PTHR12411:SF44 (PANTHER), SSF54001 (SUPERFAMILY), SSF57277 (SUPERFAMILY)
PUT73685	rd21a_arath ame: full=cysteine proteinase rd21a short=rd21 flags: precursor	907	20	2.30735e-101	0.782	2	P:proteolysis; F:cysteine-type peptidase activity	-	IPR000118; IPR000668; IPR013128; IPR025660; IPR025661; G3DSA:3.90.70.10 (GENE3D), PTHR12411:SF44 (PANTHER), SSF54001 (SUPERFAMILY), SSF57277 (SUPERFAMILY)
PUT73290	nltp6_arath ame: full=non-specific lipid-transfer protein 6 short=ltp 6 ame: full=xylogen-like protein 15 short= 15 flags: precursor	530	20	6.25839e-28	0.504	10	F:lipid binding; P:lipid transport; P:response to water deprivation; P:transport; P:response to abscisic acid stimulus; C:cell wall; C:apoplast; P:response to cold; P:hyperosmotic salinity response; P:response to salt stress		no IPS match
PUT72687	h2av1_arath ame: full=histone h2a variant 1 ame: full= z 1 ame: full=h2 t ame: full=hta11	824	20	2.5274e-72	0.904	5	C:nucleosome; F:DNA binding; C:nucleus; P:nucleosome assembly; F:protein heterodimerization activity	-	IPR002119; IPR007125; IPR009072; PTHR23430 (PANTHER)
PUT72628	h2av1_arath ame: full=histone h2a variant 1 ame: full= z 1 ame: full=h2 t ame: full=hta11	745	20	2.13373e-72	0.904	5	C:nucleosome; F:DNA binding; C:nucleus; P:nucleosome assembly; F:protein heterodimerization activity	-	IPR002119; IPR007125; IPR009072; PTHR23430 (PANTHER)
PUT72627	h2av1_arath ame: full=histone h2a variant 1 ame: full= z 1 ame: full=h2 t ame: full=hta11	1499	20	1.33084e-69	0.905	26	C:nucleosome; P:detection of temperature stimulus; P:chromatin remodeling; F:DNA binding; C:nucleus; P:nucleosome assembly; P:defense response to bacterium; P:regulation of flower development; F:protein binding; P:flower development; P:RNA methylation; P:floral organ formation; P:chromatin assembly or disassembly; P:histone modification; C:nucleolus; P:histone lysine methylation; P:cell prolifera…		no IPS match
PUT72428	gasad_arath ame: full=gibberellin-regulated protein 13 ame: full=gast1 protein homolog 13 flags: precursor	557	19	9.79244e-32	0.6442	16	C:extracellular region; P:gibberellic acid mediated signaling pathway; P:response to gibberellin stimulus; P:response to fructose stimulus; P:response to glucose stimulus; F:molecular_function; P:seed dormancy process; P:response to sucrose stimulus; P:response to karrikin; P:heat acclimation; P:response to salicylic acid stimulus; C:plasmodesma; P:response to heat; P:defense response; C:cell wal…		SignalP-NN(euk) (SIGNALP), tmhmm (TMHMM)
PUT71515	def01_arath ame: full=defensin-like protein 1 ame: full=low-molecular-weight cysteine-rich protein 68 short=protein lcr68 ame: full=plant defensin flags: precursor	593	20	2.21519e-33	0.6665	24	P:root morphogenesis; P:regulation of cell size; P:auxin polar transport; P:regulation of meristem growth; P:cysteine biosynthetic process; C:plasmodesma; C:cell wall; P:regulation of hormone levels; P:pattern specification process; P:cell tip growth; P:growth; F:peptidase inhibitor activity; P:multidimensional cell growth; P:root hair elongation; P:polysaccharide biosynthetic process; P:defense …		SignalP-NN(euk) (SIGNALP), tmhmm (TMHMM)
PUT71388	nltpa_braot ame: full=non-specific lipid-transfer protein a short=ltp a ame: full=wax-associated protein 9a flags: precursor	430	20	6.55777e-21	0.7385	25	F:lipid binding; P:lipid transport; P:transport; C:chloroplast thylakoid; C:apoplast; C:plant-type cell wall; F:calmodulin binding; P:response to water deprivation; P:programmed cell death; P:phospholipid transfer to membrane; C:plasma membrane; P:response to abscisic acid stimulus; P:response to salt stress; P:response to cold; P:hyperosmotic salinity response; P:very long-chain fatty acid metab…		no IPS match
PUT71301	gasae_arath ame: full=gibberellin-regulated protein 14 ame: full=gast1 protein homolog 14 flags: precursor	837	18	6.31648e-31	0.5839	16	P:response to gibberellin stimulus; F:protein binding; F:molecular_function; P:defense response; C:cell wall; C:extracellular region; P:gibberellic acid mediated signaling pathway; P:response to fructose stimulus; P:response to glucose stimulus; P:seed dormancy process; P:response to sucrose stimulus; P:response to karrikin; P:heat acclimation; P:response to salicylic acid stimulus; C:plasmodesma…		no IPS match
PUT70515	h2a5_arath ame: full=probable histone ame: full=hta7	952	20	2.78611e-51	0.893	5	C:nucleosome; F:DNA binding; C:nucleus; P:nucleosome assembly; F:protein heterodimerization activity	-	IPR002119; IPR007125; IPR009072; PTHR23430 (PANTHER)
PUT70232	gasaa_arath ame: full=gibberellin-regulated protein 10 ame: full=gast1 protein homolog 10 flags: precursor	287	15	4.66807e-25	0.7093	12	P:response to gibberellin stimulus; F:molecular_function; P:defense response; C:cell wall; C:extracellular region; P:gibberellic acid mediated signaling pathway; P:response to fructose stimulus; P:response to glucose stimulus; P:seed dormancy process; P:response to sucrose stimulus; P:response to karrikin; F:protein binding		SignalP-NN(euk) (SIGNALP), tmhmm (TMHMM)
PUT70069	gasaa_arath ame: full=gibberellin-regulated protein 10 ame: full=gast1 protein homolog 10 flags: precursor	700	18	3.0037e-30	0.64	16	P:response to gibberellin stimulus; F:molecular_function; P:defense response; C:cell wall; C:extracellular region; P:gibberellic acid mediated signaling pathway; P:response to fructose stimulus; P:response to glucose stimulus; P:seed dormancy process; P:response to sucrose stimulus; P:response to karrikin; P:heat acclimation; P:response to salicylic acid stimulus; C:plasmodesma; P:response to hea…		no IPS match
PUT69778	pr5_arath ame: full=pathogenesis-related protein 5 short=pr-5 flags: precursor	1251	20	7.63953e-36	0.5765	57	P:regulation of plant-type hypersensitive response; P:cell differentiation; P:defense response, incompatible interaction; P:protein targeting to membrane; P:response to endoplasmic reticulum stress; P:regulation of transcription, DNA-dependent; P:anthocyanin biosynthetic process; P:response to chitin; P:defense response to bacterium; P:response to bacterium; P:response to virus; P:leaf morphogene…		IPR001938; PTHR31048 (PANTHER)
PUT68802	gasae_arath ame: full=gibberellin-regulated protein 14 ame: full=gast1 protein homolog 14 flags: precursor	598	18	1.80269e-21	0.6067	16	P:response to gibberellin stimulus; F:protein binding; P:defense response; C:cell wall; C:extracellular region; F:molecular_function; P:gibberellic acid mediated signaling pathway; P:response to fructose stimulus; P:response to glucose stimulus; P:seed dormancy process; P:response to sucrose stimulus; P:response to karrikin; P:heat acclimation; P:response to salicylic acid stimulus; C:plasmodesma…		SignalP-NN(euk) (SIGNALP)
PUT68506	gasa7_arath ame: full=gibberellin-regulated protein 7 ame: full=gast1 protein homolog 7 flags: precursor	646	19	1.25521e-24	0.6642	16	P:response to gibberellin stimulus; F:molecular_function; P:defense response; C:cell wall; C:extracellular region; P:gibberellic acid mediated signaling pathway; P:response to fructose stimulus; P:response to glucose stimulus; P:seed dormancy process; P:response to sucrose stimulus; P:response to karrikin; P:heat acclimation; P:response to salicylic acid stimulus; C:plasmodesma; P:response to hea…		no IPS match
PUT68497	h2a4_arath ame: full=probable histone ame: full=hta12	315	20	4.58686e-20	0.9505	5	C:nucleosome; F:DNA binding; C:nucleus; P:nucleosome assembly; F:protein heterodimerization activity	-	IPR002119; IPR007125; IPR009072; PTHR23430 (PANTHER)
PUT65662	gasa4_arath ame: full=gibberellin-regulated protein 4 ame: full=gast1 protein homolog 4 flags: precursor	603	18	7.6351e-42	0.59	16	P:gibberellic acid mediated signaling pathway; P:response to gibberellin stimulus; P:response to fructose stimulus; P:response to glucose stimulus; F:molecular_function; P:seed dormancy process; P:response to sucrose stimulus; P:response to karrikin; C:extracellular region; P:heat acclimation; P:response to salicylic acid stimulus; C:plasmodesma; P:response to heat; P:defense response; C:cell wal…		SignalP-NN(euk) (SIGNALP)
PUT65661	gasa4_arath ame: full=gibberellin-regulated protein 4 ame: full=gast1 protein homolog 4 flags: precursor	619	18	9.40989e-53	0.6172	16	P:gibberellic acid mediated signaling pathway; P:response to gibberellin stimulus; P:response to fructose stimulus; P:response to glucose stimulus; F:molecular_function; P:seed dormancy process; P:response to sucrose stimulus; P:response to karrikin; C:extracellular region; P:heat acclimation; P:response to salicylic acid stimulus; C:plasmodesma; P:response to heat; P:defense response; C:cell wal…		SignalP-NN(euk) (SIGNALP)
PUT65660	gasa4_arath ame: full=gibberellin-regulated protein 4 ame: full=gast1 protein homolog 4 flags: precursor	732	18	7.84993e-52	0.615	16	P:gibberellic acid mediated signaling pathway; P:response to gibberellin stimulus; P:response to fructose stimulus; P:response to glucose stimulus; F:molecular_function; P:seed dormancy process; P:response to sucrose stimulus; P:response to karrikin; C:extracellular region; P:heat acclimation; P:response to salicylic acid stimulus; C:plasmodesma; P:response to heat; P:defense response; C:cell wal…		SignalP-NN(euk) (SIGNALP)
PUT65659	gasa4_arath ame: full=gibberellin-regulated protein 4 ame: full=gast1 protein homolog 4 flags: precursor	513	10	2.40249e-37	0.627	11	P:gibberellic acid mediated signaling pathway; P:response to gibberellin stimulus; P:response to fructose stimulus; P:response to glucose stimulus; F:molecular_function; P:seed dormancy process; P:response to sucrose stimulus; P:response to karrikin; C:extracellular region; P:defense response; C:cell wall		SignalP-NN(euk) (SIGNALP)
PUT65657	gasa4_arath ame: full=gibberellin-regulated protein 4 ame: full=gast1 protein homolog 4 flags: precursor	615	7	1.09026e-33	0.5971	13	P:gibberellic acid mediated signaling pathway; P:response to gibberellin stimulus; P:response to fructose stimulus; P:response to glucose stimulus; F:molecular_function; P:seed dormancy process; P:response to sucrose stimulus; P:response to karrikin; C:extracellular region; P:heat acclimation; P:response to salicylic acid stimulus; C:plasmodesma; P:response to heat		IPR003854; SignalP-NN(euk) (SIGNALP), tmhmm (TMHMM)
PUT65472	h2a2_arath ame: full=probable histone ame: full=hta13	693	20	1.45674e-65	0.9135	15	P:cell proliferation; C:nucleosome; P:nucleosome assembly; C:nucleus; F:DNA binding; C:cell wall; C:nucleolus; P:response to wounding; P:DNA mediated transformation; F:protein binding; P:response to bacterium; C:chromosome; P:RNA methylation; P:response to DNA damage stimulus; P:DNA repair		no IPS match
PUT65436	gasa4_arath ame: full=gibberellin-regulated protein 4 ame: full=gast1 protein homolog 4 flags: precursor	980	18	2.3401e-40	0.59	16	P:gibberellic acid mediated signaling pathway; P:response to gibberellin stimulus; P:response to fructose stimulus; P:response to glucose stimulus; F:molecular_function; P:seed dormancy process; P:response to sucrose stimulus; P:response to karrikin; C:extracellular region; P:heat acclimation; P:response to salicylic acid stimulus; C:plasmodesma; P:response to heat; P:defense response; C:cell wal…		no IPS match
PUT65435	gasa4_arath ame: full=gibberellin-regulated protein 4 ame: full=gast1 protein homolog 4 flags: precursor	557	16	2.6031e-35	0.5694	16	P:gibberellic acid mediated signaling pathway; P:response to gibberellin stimulus; P:response to fructose stimulus; P:response to glucose stimulus; F:molecular_function; P:seed dormancy process; P:response to sucrose stimulus; P:response to karrikin; C:extracellular region; P:heat acclimation; P:response to salicylic acid stimulus; C:plasmodesma; P:response to heat; P:defense response; C:cell wal…		SignalP-NN(euk) (SIGNALP)
PUT65434	gasa4_arath ame: full=gibberellin-regulated protein 4 ame: full=gast1 protein homolog 4 flags: precursor	752	18	3.90859e-52	0.6172	16	P:gibberellic acid mediated signaling pathway; P:response to gibberellin stimulus; P:response to fructose stimulus; P:response to glucose stimulus; F:molecular_function; P:seed dormancy process; P:response to sucrose stimulus; P:response to karrikin; C:extracellular region; P:heat acclimation; P:response to salicylic acid stimulus; C:plasmodesma; P:response to heat; P:defense response; C:cell wal…		IPR003854; SignalP-NN(euk) (SIGNALP), tmhmm (TMHMM)
PUT65262	h2a5_arath ame: full=probable histone ame: full=hta7	702	20	4.17445e-53	0.9195	5	C:nucleosome; F:DNA binding; C:nucleus; P:nucleosome assembly; F:protein heterodimerization activity	-	IPR002119; IPR007125; IPR009072; PTHR23430 (PANTHER)
PUT65149	gasa1_arath ame: full=gibberellin-regulated protein 1 ame: full=gast1 protein homolog 1 flags: precursor	508	16	2.73867e-33	0.5719	12	P:response to gibberellin stimulus; F:molecular_function; P:defense response; C:cell wall; C:extracellular region; F:protein binding; P:gibberellic acid mediated signaling pathway; P:response to fructose stimulus; P:response to glucose stimulus; P:seed dormancy process; P:response to sucrose stimulus; P:response to karrikin		IPR003854; SignalP-NN(euk) (SIGNALP)
PUT65103	def1_rapsa ame: full=defensin-like protein 1 ame: full=cysteine-rich antifungal protein 1 short=afp1 flags: precursor	527	13	1.47399e-14	0.5892	12	P:defense response; P:killing of cells of other organism; P:defense response to fungus; C:extracellular region; C:cell wall; F:molecular_function; P:ethylene mediated signaling pathway; P:response to salicylic acid stimulus; P:response to ethylene stimulus; P:response to insect; P:jasmonic acid and ethylene-dependent systemic resistance; P:response to jasmonic acid stimulus		SignalP-NN(euk) (SIGNALP)
PUT65013	def01_arath ame: full=defensin-like protein 1 ame: full=low-molecular-weight cysteine-rich protein 68 short=protein lcr68 ame: full=plant defensin flags: precursor	577	20	1.21575e-26	0.721	24	P:root morphogenesis; P:regulation of cell size; P:auxin polar transport; P:regulation of meristem growth; P:cysteine biosynthetic process; C:plasmodesma; C:cell wall; P:regulation of hormone levels; P:pattern specification process; P:cell tip growth; P:growth; F:peptidase inhibitor activity; P:multidimensional cell growth; P:root hair elongation; P:polysaccharide biosynthetic process; P:defense …		no IPS match
PUT64989	gasa8_arath ame: full=gibberellin-regulated protein 8 ame: full=gast1 protein homolog 8 flags: precursor	534	19	7.99411e-44	0.6084	16	P:response to gibberellin stimulus; F:molecular_function; P:defense response; C:cell wall; C:extracellular region; P:gibberellic acid mediated signaling pathway; P:response to fructose stimulus; P:response to glucose stimulus; P:seed dormancy process; P:response to sucrose stimulus; P:response to karrikin; P:heat acclimation; P:response to salicylic acid stimulus; C:plasmodesma; P:response to hea…		IPR003854; SignalP-NN(euk) (SIGNALP), tmhmm (TMHMM)
PUT64281	def3_brana ame: full=defensin-like protein 3 ame: full=cysteine-rich antifungal protein 3 short=afp3 flags: precursor	526	20	1.76627e-31	0.8415	1	P:defense response	-	IPR003614; IPR008176; G3DSA:3.30.30.10 (GENE3D), SignalP-NN(euk) (SIGNALP), tmhmm (TMHMM), SSF57095 (SUPERFAMILY)
PUT63131	nltp3_arath ame: full=non-specific lipid-transfer protein 3 short=ltp 3 flags: precursor	858	20	8.44266e-53	0.6825	2	P:lipid transport; F:lipid binding	-	IPR000528; IPR013770; IPR016140; SignalP-NN(euk) (SIGNALP), tmhmm (TMHMM)
PUT62578	nltpe_arath ame: full= non-specific lipid-transfer protein 14 short=ltp 14 flags: precursor	218	3	4.42967e-05	0.5	1	P:lipid transport	-	IPR013770; IPR016140
PUT62387	gasa4_arath ame: full=gibberellin-regulated protein 4 ame: full=gast1 protein homolog 4 flags: precursor	812	18	1.70854e-32	0.6306	16	P:gibberellic acid mediated signaling pathway; P:response to gibberellin stimulus; P:response to fructose stimulus; P:response to glucose stimulus; F:molecular_function; P:seed dormancy process; P:response to sucrose stimulus; P:response to karrikin; C:extracellular region; P:heat acclimation; P:response to salicylic acid stimulus; C:plasmodesma; P:response to heat; P:defense response; C:cell wal…		SignalP-NN(euk) (SIGNALP)
PUT62238	def1_rapsa ame: full=defensin-like protein 1 ame: full=cysteine-rich antifungal protein 1 short=afp1 flags: precursor	736	13	2.35164e-16	0.6477	1	P:defense response	-	IPR003614; IPR008176; G3DSA:3.30.30.10 (GENE3D), SignalP-NN(euk) (SIGNALP), tmhmm (TMHMM), SSF57095 (SUPERFAMILY)
PUT62148	h2a7_arath ame: full=probable histone ame: full=hta6	344	20	1.43401e-27	0.836	13	C:plasmodesma; P:cell proliferation; C:nucleosome; P:nucleosome assembly; C:nucleolus; C:nucleus; F:DNA binding; C:chromosome; P:chromosome organization; P:calcium ion transport; P:response to salt stress; P:Golgi organization; P:RNA methylation		SignalP-NN(euk) (SIGNALP)
PUT61345	h2a2_arath ame: full=probable histone ame: full=hta13	684	20	5.60816e-67	0.914	15	P:cell proliferation; C:nucleosome; P:nucleosome assembly; C:nucleus; F:DNA binding; C:cell wall; C:nucleolus; P:response to wounding; P:DNA mediated transformation; F:protein binding; P:response to bacterium; C:chromosome; P:RNA methylation; P:response to DNA damage stimulus; P:DNA repair		SignalP-NN(euk) (SIGNALP)
PUT61344	h2a2_arath ame: full=probable histone ame: full=hta13	603	20	2.9472e-66	0.912	15	P:cell proliferation; C:nucleosome; P:nucleosome assembly; C:nucleus; F:DNA binding; C:cell wall; C:nucleolus; C:chromosome; P:response to wounding; P:DNA mediated transformation; F:protein binding; P:response to bacterium; P:RNA methylation; P:response to DNA damage stimulus; P:DNA repair		no IPS match
PUT61282	h2a2_arath ame: full=probable histone ame: full=hta13	647	20	3.55634e-67	0.914	5	C:nucleosome; F:DNA binding; C:nucleus; P:nucleosome assembly; F:protein heterodimerization activity	-	IPR002119; IPR007125; IPR009072; PTHR23430 (PANTHER)
PUT60622	def02_arath ame: full=defensin-like protein 2 ame: full=low-molecular-weight cysteine-rich protein 69 short=protein lcr69 ame: full=plant defensin flags: precursor	782	20	5.43648e-28	0.776	35	P:defense response; C:cell wall; F:peptidase inhibitor activity; C:plant-type cell wall; C:plasma membrane; P:root morphogenesis; P:regulation of cell size; P:auxin polar transport; P:regulation of meristem growth; P:cysteine biosynthetic process; C:plasmodesma; P:regulation of hormone levels; P:pattern specification process; P:cell tip growth; P:growth; P:multidimensional cell growth; P:root hai…		no IPS match
PUT60587	def02_arath ame: full=defensin-like protein 2 ame: full=low-molecular-weight cysteine-rich protein 69 short=protein lcr69 ame: full=plant defensin flags: precursor	859	13	1.19604e-28	0.7785	24	P:defense response; C:cell wall; F:peptidase inhibitor activity; C:plant-type cell wall; C:plasma membrane; P:root morphogenesis; P:regulation of cell size; P:auxin polar transport; P:regulation of meristem growth; P:cysteine biosynthetic process; C:plasmodesma; P:regulation of hormone levels; P:pattern specification process; P:cell tip growth; P:growth; P:multidimensional cell growth; P:root hai…		no IPS match
PUT60586	def02_arath ame: full=defensin-like protein 2 ame: full=low-molecular-weight cysteine-rich protein 69 short=protein lcr69 ame: full=plant defensin flags: precursor	472	15	2.85944e-29	0.75	1	P:defense response	-	IPR003614; IPR008176; IPR008177; G3DSA:3.30.30.10 (GENE3D), SignalP-NN(euk) (SIGNALP), tmhmm (TMHMM), SSF57095 (SUPERFAMILY)
PUT60408	thn_brarp ame: full=thionin contains: ame: full=thionin contains: ame: full=acidic protein flags: precursor	353	20	9.63551e-58	0.646	1	P:defense response	-	IPR001010; SignalP-NN(euk) (SIGNALP)
PUT60139	h2axb_arath ame: full=probable histone h2axb ame: full=hta3	816	20	1.44413e-35	0.9295	13	P:RNA methylation; P:cell proliferation; C:nucleosome; P:nucleosome assembly; C:nucleolus; C:nucleus; F:DNA binding; C:chromosome; P:response to wounding; P:DNA mediated transformation; F:protein binding; P:response to bacterium; C:cell wall		no IPS match
PUT60029	nltpa_braot ame: full=non-specific lipid-transfer protein a short=ltp a ame: full=wax-associated protein 9a flags: precursor	788	20	5.72929e-50	0.7725	2	P:lipid transport; F:lipid binding	-	IPR000528; IPR013770; IPR016140; SignalP-NN(euk) (SIGNALP), tmhmm (TMHMM)
PUT59497	h2a5_arath ame: full=probable histone ame: full=hta7	658	20	1.73381e-44	0.889	5	C:nucleosome; F:DNA binding; C:nucleus; P:nucleosome assembly; F:protein heterodimerization activity	-	IPR002119; IPR007125; IPR009072; PTHR23430 (PANTHER)
PUT59027	nltl5_arath ame: full=non-specific lipid-transfer protein at5g64080 flags: precursor	867	6	4.58915e-43	0.62	2	P:lipid transport; F:lipid binding	-	IPR000528; IPR013770; IPR016140; SignalP-NN(euk) (SIGNALP), tmhmm (TMHMM)
PUT59026	nltl5_arath ame: full=non-specific lipid-transfer protein at5g64080 flags: precursor	997	6	7.14116e-49	0.62	2	P:lipid transport; F:lipid binding	-	IPR000528; IPR013770; IPR016140; tmhmm (TMHMM)
PUT59025	nltl5_arath ame: full=non-specific lipid-transfer protein at5g64080 flags: precursor	892	7	1.85163e-41	0.6071	11	F:lipid binding; P:lipid transport; C:anchored to plasma membrane; C:anchored to membrane; P:brassinosteroid biosynthetic process; P:sterol biosynthetic process; P:acetyl-CoA metabolic process; C:plasma membrane; C:cytoplasmic membrane-bounded vesicle; F:molecular_function; P:transport		no IPS match
PUT58592	nltl2_arath ame: full=non-specific lipid-transfer protein at2g13820 flags: precursor	673	12	1.57836e-17	0.5108	2	P:lipid transport; F:lipid binding	-	IPR000528; IPR013770; IPR016140; SignalP-NN(euk) (SIGNALP)
PUT58388	bh056_arath ame: full= transcription factor bhlh056 ame: full=basic helix-loop-helix protein 56 short= 56 short=bhlh 56 ame: full=transcription factor en 106 ame: full=bhlh transcription factor bhlh056	669	20	2.54447e-54	0.794	81	C:nucleus; F:DNA binding; P:seed germination; P:regulation of seed germination; P:regulation of transcription, DNA-dependent; F:identical protein binding; P:negative regulation of photomorphogenesis; P:red light signaling pathway; P:gibberellin biosynthetic process; P:chlorophyll biosynthetic process; F:sequence-specific DNA binding transcription factor activity; P:heme biosynthetic process; P:re…		no IPS match
PUT57171	chi4_brana ame: full=basic endochitinase chb4 flags: precursor	633	20	3.20376e-46	0.568	4	F:chitinase activity; P:chitin catabolic process; P:cell wall macromolecule catabolic process; F:chitin binding	EC:3.2.1.14	IPR000726; IPR001002; IPR018371; IPR023346; G3DSA:1.10.530.10 (GENE3D), PTHR22595 (PANTHER), PTHR22595:SF7 (PANTHER), SignalP-NN(euk) (SIGNALP), tmhmm (TMHMM)
PUT57086	def3_brana ame: full=defensin-like protein 3 ame: full=cysteine-rich antifungal protein 3 short=afp3 flags: precursor	386	20	6.17813e-31	0.7165	1	P:defense response	-	IPR003614; IPR008176; G3DSA:3.30.30.10 (GENE3D), SSF57095 (SUPERFAMILY)
PUT56331	rl313_arath ame: full=60s ribosomal protein l31-3	1096	20	6.04034e-53	0.8345	3	F:structural constituent of ribosome; C:ribosome; P:translation	-	IPR000054; IPR020052; IPR023621; PTHR10956:SF0 (PANTHER)
PUT55525	nltpa_braot ame: full=non-specific lipid-transfer protein a short=ltp a ame: full=wax-associated protein 9a flags: precursor	814	20	8.91698e-21	0.684	27	F:lipid binding; P:lipid transport; P:transport; C:chloroplast thylakoid; C:apoplast; C:plant-type cell wall; F:calmodulin binding; P:response to water deprivation; P:programmed cell death; P:phospholipid transfer to membrane; C:plasma membrane; P:very long-chain fatty acid metabolic process; C:cell wall; F:lipid transporter activity; C:plasmodesma; P:cuticle development; P:response to abscisic a…		SignalP-NN(euk) (SIGNALP), tmhmm (TMHMM)
PUT54787	nltpd_arath ame: full=non-specific lipid-transfer protein 13 short=ltp 13 flags: precursor	736	3	5.23346e-06	0.4633	1	P:lipid transport	-	IPR013770; IPR016140; SignalP-NN(euk) (SIGNALP)
PUT53997	def01_arath ame: full=defensin-like protein 1 ame: full=low-molecular-weight cysteine-rich protein 68 short=protein lcr68 ame: full=plant defensin flags: precursor	509	12	2.56606e-19	0.5858	23	P:root morphogenesis; P:regulation of cell size; P:auxin polar transport; P:regulation of meristem growth; P:cysteine biosynthetic process; C:plasmodesma; C:cell wall; P:regulation of hormone levels; P:pattern specification process; P:cell tip growth; P:growth; F:peptidase inhibitor activity; P:multidimensional cell growth; P:root hair elongation; P:polysaccharide biosynthetic process; P:defense …		no IPS match
PUT53059	def1_rapsa ame: full=defensin-like protein 1 ame: full=cysteine-rich antifungal protein 1 short=afp1 flags: precursor	633	18	2.97054e-49	0.8956	1	P:defense response	-	IPR003614; IPR008176; G3DSA:3.30.30.10 (GENE3D), SignalP-NN(euk) (SIGNALP), tmhmm (TMHMM), SSF57095 (SUPERFAMILY)
PUT52654	h2av1_arath ame: full=histone h2a variant 1 ame: full= z 1 ame: full=h2 t ame: full=hta11	784	20	3.51692e-62	0.9285	5	C:nucleosome; F:DNA binding; C:nucleus; P:nucleosome assembly; F:protein heterodimerization activity	-	IPR002119; IPR007125; IPR009072; PTHR23430 (PANTHER)
PUT51868	gasa4_arath ame: full=gibberellin-regulated protein 4 ame: full=gast1 protein homolog 4 flags: precursor	737	1	1.23609e-11	0.56	0	-		tmhmm (TMHMM)
PUT51820	nltp3_arath ame: full=non-specific lipid-transfer protein 3 short=ltp 3 flags: precursor	526	20	1.69326e-52	0.728	2	P:lipid transport; F:lipid binding	-	IPR000528; IPR013770; IPR016140
PUT51656	sap_human ame: full=proactivator polypeptide contains: ame: full=saposin-a ame: full=protein a contains: ame: full=saposin-b-val contains: ame: full=saposin-b ame: full=cerebroside sulfate activator short=csact ame: full=dispersin ame: full=sphingolipid activator protein 1 short=sap-1 ame: full=sulfatide gm1 activator contains: ame: full=saposin-c ame: full=a1 activator ame: full=co-beta-glucosid…	1076	5	5.93878e-11	0.464	1	P:lipid metabolic process	-	IPR007856; IPR008138; IPR008139; IPR011001; PTHR11480 (PANTHER), PTHR11480:SF2 (PANTHER), SignalP-NN(euk) (SIGNALP), tmhmm (TMHMM)
PUT51549	thn_brarp ame: full=thionin contains: ame: full=thionin contains: ame: full=acidic protein flags: precursor	450	19	7.52502e-28	0.5158	1	P:defense response	-	IPR001010; SignalP-NN(euk) (SIGNALP)
PUT49167	chi2_brana ame: full=endochitinase ch25 flags: precursor	732	20	2.79543e-39	0.588	4	F:chitinase activity; P:chitin catabolic process; P:cell wall macromolecule catabolic process; F:chitin binding	EC:3.2.1.14	IPR000726; IPR001002; IPR018371; IPR023346; G3DSA:1.10.530.10 (GENE3D), PTHR22595 (PANTHER), PTHR22595:SF11 (PANTHER), SignalP-NN(euk) (SIGNALP)
PUT48898	nltp6_arath ame: full=non-specific lipid-transfer protein 6 short=ltp 6 ame: full=xylogen-like protein 15 short= 15 flags: precursor	337	20	3.47919e-20	0.7045	10	F:lipid binding; P:lipid transport; P:response to water deprivation; P:transport; F:transporter activity; C:cellular_component; P:defense response to fungus; P:defense response to bacterium; P:defense response to Gram-positive bacterium; P:killing of cells of other organism		tmhmm (TMHMM)
PUT48743	h2a7_arath ame: full=probable histone ame: full=hta6	886	20	9.37124e-33	0.895	13	C:plasmodesma; P:cell proliferation; C:nucleosome; P:nucleosome assembly; C:nucleolus; C:nucleus; F:DNA binding; P:RNA methylation; P:chromosome organization; C:chromosome; P:calcium ion transport; P:response to salt stress; P:Golgi organization		no IPS match
PUT48725	gasa5_arath ame: full=gibberellin-regulated protein 5 ame: full=gast1 protein homolog 5 flags: precursor	464	13	5.60564e-24	0.7123	16	P:heat acclimation; P:response to gibberellin stimulus; P:response to salicylic acid stimulus; C:plasmodesma; P:response to heat; C:extracellular region; P:gibberellic acid mediated signaling pathway; P:response to fructose stimulus; P:response to glucose stimulus; F:molecular_function; P:seed dormancy process; P:response to sucrose stimulus; P:response to karrikin; P:defense response; C:cell wal…		IPR003854; SignalP-NN(euk) (SIGNALP), tmhmm (TMHMM)
PUT47861	h2a4_volca ame: full=histone h2a-iv	446	20	1.02009e-14	0.473	28	C:chromosome; C:nucleosome; P:nucleosome assembly; C:nucleus; F:DNA binding; P:response to wounding; P:DNA mediated transformation; C:nucleolus; P:response to bacterium; C:cell wall; P:killing of cells of other organism; P:defense response to fungus; P:defense response to bacterium; F:histone binding; P:double-strand break repair via homologous recombination; C:chromosome, telomeric region; F:enz…		no IPS match
PUT47612	def19_arath ame: full=defensin-like protein 19 ame: full=defensin amp1 protein ame: full=low-molecular-weight cysteine-rich protein 78 short=protein lcr78 ame: full=plant defensin flags: precursor	245	20	9.43444e-30	0.6405	16	P:defense response; P:killing of cells of other organism; P:defense response to fungus; C:extracellular region; C:cell wall; P:cellular cell wall organization; F:molecular_function; P:response to salicylic acid stimulus; P:response to ethylene stimulus; P:response to insect; P:jasmonic acid and ethylene-dependent systemic resistance; P:response to jasmonic acid stimulus; P:ethylene mediated signa…		no IPS match
PUT47524	nltpb_arath ame: full=non-specific lipid-transfer protein 11 short=ltp 11 flags: precursor	542	20	1.85354e-34	0.634	5	F:lipid binding; P:lipid transport; C:cytoplasmic membrane-bounded vesicle; P:transport; P:response to stress		SignalP-NN(euk) (SIGNALP), tmhmm (TMHMM)
PUT45963	chi4_brana ame: full=basic endochitinase chb4 flags: precursor	1100	20	4.73719e-86	0.5535	5	F:chitinase activity; P:chitin catabolic process; P:cell wall macromolecule catabolic process; F:chitin binding; P:carbohydrate metabolic process	EC:3.2.1.14	IPR000726; IPR001002; IPR016283; IPR023346; G3DSA:1.10.530.10 (GENE3D), PTHR22595 (PANTHER), PTHR22595:SF7 (PANTHER), SignalP-NN(euk) (SIGNALP), tmhmm (TMHMM)
PUT45285	h2av3_arath ame: full=probable histone h2a variant 3 ame: full= z 3 ame: full=hta9	809	20	2.63021e-75	0.845	26	C:nucleosome; C:vacuole; P:chromatin remodeling; P:response to temperature stimulus; F:DNA binding; C:nucleus; P:nucleosome assembly; P:defense response to bacterium; F:protein binding; P:regulation of flower development; P:detection of temperature stimulus; P:flower development; P:RNA methylation; P:floral organ formation; P:chromatin assembly or disassembly; P:histone modification; C:nucleolus;…		no IPS match
PUT45284	h2av3_arath ame: full=probable histone h2a variant 3 ame: full= z 3 ame: full=hta9	602	20	4.27695e-80	0.8695	5	C:nucleosome; F:DNA binding; C:nucleus; P:nucleosome assembly; F:protein heterodimerization activity	-	IPR002119; IPR007125; IPR009072; PTHR23430 (PANTHER)
PUT45187	def06_arath ame: full=defensin-like protein 6 ame: full=low-molecular-weight cysteine-rich protein 74 short=protein lcr74 ame: full=plant defensin flags: precursor	371	20	1.91835e-24	0.659	1	P:defense response	-	IPR003614; IPR008176; IPR008177; G3DSA:3.30.30.10 (GENE3D), SignalP-NN(euk) (SIGNALP), tmhmm (TMHMM), SSF57095 (SUPERFAMILY)
PUT45186	nltpc_arath ame: full=non-specific lipid-transfer protein 12 short=ltp 12 flags: precursor	754	20	1.90754e-34	0.648	19	F:lipid binding; P:lipid transport; P:pollen exine formation; C:plant-type cell wall; P:response to water deprivation; P:response to abscisic acid stimulus; C:cell wall; C:apoplast; P:response to cold; P:hyperosmotic salinity response; C:extracellular region; P:transport; P:response to salt stress; F:transporter activity; C:cellular_component; P:defense response to fungus; P:defense response to b…		no IPS match
PUT45171	h2av3_arath ame: full=probable histone h2a variant 3 ame: full= z 3 ame: full=hta9	904	20	1.63982e-78	0.8695	5	C:nucleosome; F:DNA binding; C:nucleus; P:nucleosome assembly; F:protein heterodimerization activity	-	IPR002119; IPR007125; IPR009072; PTHR23430 (PANTHER), SignalP-NN(euk) (SIGNALP)
PUT45170	h2av3_arath ame: full=probable histone h2a variant 3 ame: full= z 3 ame: full=hta9	722	20	2.87015e-79	0.8695	5	C:nucleosome; F:DNA binding; C:nucleus; P:nucleosome assembly; F:protein heterodimerization activity	-	IPR002119; IPR007125; IPR009072; PTHR23430 (PANTHER), SignalP-NN(euk) (SIGNALP)
PUT44076	sap_human ame: full=proactivator polypeptide contains: ame: full=saposin-a ame: full=protein a contains: ame: full=saposin-b-val contains: ame: full=saposin-b ame: full=cerebroside sulfate activator short=csact ame: full=dispersin ame: full=sphingolipid activator protein 1 short=sap-1 ame: full=sulfatide gm1 activator contains: ame: full=saposin-c ame: full=a1 activator ame: full=co-beta-glucosid…	735	2	1.93077e-06	0.445	1	P:lipid metabolic process	-	IPR007856; IPR008138; IPR008139; IPR011001; PTHR11480 (PANTHER), PTHR11480:SF2 (PANTHER)
PUT44015	sap_human ame: full=proactivator polypeptide contains: ame: full=saposin-a ame: full=protein a contains: ame: full=saposin-b-val contains: ame: full=saposin-b ame: full=cerebroside sulfate activator short=csact ame: full=dispersin ame: full=sphingolipid activator protein 1 short=sap-1 ame: full=sulfatide gm1 activator contains: ame: full=saposin-c ame: full=a1 activator ame: full=co-beta-glucosid…	1173	5	8.12892e-12	0.434	2	C:lysosome; P:sphingolipid metabolic process	-	IPR007856; IPR008138; IPR008139; IPR008373; IPR011001; PTHR11480 (PANTHER), PTHR11480:SF2 (PANTHER), SignalP-NN(euk) (SIGNALP), tmhmm (TMHMM)
PUT43268	def4_rapsa ame: full=defensin-like protein 4 ame: full=cysteine-rich antifungal protein 4 short=afp4 flags: precursor	815	19	1.79549e-40	0.8663	15	P:defense response; P:killing of cells of other organism; P:defense response to fungus; C:extracellular region; C:cell wall; F:molecular_function; P:ethylene mediated signaling pathway; P:response to salicylic acid stimulus; P:response to ethylene stimulus; P:response to insect; P:jasmonic acid and ethylene-dependent systemic resistance; P:response to jasmonic acid stimulus; P:defense response to…		no IPS match
PUT43067	nltpc_arath ame: full=non-specific lipid-transfer protein 12 short=ltp 12 flags: precursor	804	20	1.13654e-38	0.5685	27	F:lipid binding; P:lipid transport; P:pollen exine formation; C:plant-type cell wall; P:response to water deprivation; P:response to abscisic acid stimulus; C:cell wall; C:apoplast; P:response to cold; P:hyperosmotic salinity response; P:response to salt stress; P:transport; C:extracellular region; P:very long-chain fatty acid metabolic process; F:lipid transporter activity; C:plasmodesma; P:cuti…		SignalP-NN(euk) (SIGNALP)
PUT42747	nltp4_arath ame: full=non-specific lipid-transfer protein 4 short=ltp 4 flags: precursor	377	20	1.68259e-45	0.7395	2	P:lipid transport; F:lipid binding	-	IPR000528; IPR013770; IPR016140
PUT41650	nltp3_brana ame: full=non-specific lipid-transfer protein 3 short=ltp 3 flags: precursor	413	20	3.61917e-26	0.786	2	P:lipid transport; F:lipid binding	-	IPR000528; IPR013770; IPR016140
PUT41536	nltpd_braot ame: full=non-specific lipid-transfer protein d short=ltp d ame: full=wax-associated protein 9d flags: precursor	419	20	1.22045e-40	0.6695	2	P:lipid transport; F:lipid binding	-	IPR000528; IPR013770; IPR016140; PS51257 (PROFILE), SignalP-NN(euk) (SIGNALP), tmhmm (TMHMM)
PUT41229	gast1_sollc ame: full=protein gast1 flags: precursor	652	19	4.68092e-31	0.6668	16	C:extracellular region; P:gibberellic acid mediated signaling pathway; P:response to gibberellin stimulus; P:response to fructose stimulus; P:response to glucose stimulus; F:molecular_function; P:seed dormancy process; P:response to sucrose stimulus; P:response to karrikin; P:heat acclimation; P:response to salicylic acid stimulus; C:plasmodesma; P:response to heat; P:defense response; C:cell wal…		SignalP-NN(euk) (SIGNALP), tmhmm (TMHMM)
PUT41210	nltpc_arath ame: full=non-specific lipid-transfer protein 12 short=ltp 12 flags: precursor	796	20	2.38914e-47	0.5935	2	P:lipid transport; F:lipid binding	-	IPR000528; IPR013770; IPR016140
PUT40988	nltpa_braot ame: full=non-specific lipid-transfer protein a short=ltp a ame: full=wax-associated protein 9a flags: precursor	754	20	1.25583e-28	0.702	24	F:lipid binding; P:lipid transport; P:transport; C:chloroplast thylakoid; C:apoplast; C:plant-type cell wall; F:calmodulin binding; P:very long-chain fatty acid metabolic process; C:cell wall; F:lipid transporter activity; C:plasmodesma; P:cuticle development; P:response to water deprivation; P:response to abscisic acid stimulus; P:response to salt stress; P:response to cold; P:hyperosmotic salin…		no IPS match
PUT40419	nltp6_arath ame: full=non-specific lipid-transfer protein 6 short=ltp 6 ame: full=xylogen-like protein 15 short= 15 flags: precursor	463	20	6.99442e-18	0.5315	14	F:lipid binding; P:lipid transport; P:response to water deprivation; P:transport; P:response to abscisic acid stimulus; C:cell wall; C:apoplast; P:response to cold; P:hyperosmotic salinity response; P:very long-chain fatty acid metabolic process; F:lipid transporter activity; C:plasmodesma; P:cuticle development; P:response to salt stress		no IPS match
PUT39635	def3_brana ame: full=defensin-like protein 3 ame: full=cysteine-rich antifungal protein 3 short=afp3 flags: precursor	324	20	1.21404e-34	0.7665	16	P:defense response; P:killing of cells of other organism; P:defense response to fungus; C:extracellular region; C:cell wall; F:molecular_function; P:ethylene mediated signaling pathway; P:response to salicylic acid stimulus; P:response to ethylene stimulus; P:response to insect; P:jasmonic acid and ethylene-dependent systemic resistance; P:response to jasmonic acid stimulus; P:defense response to…		SignalP-NN(euk) (SIGNALP), tmhmm (TMHMM)
PUT39468	rd21a_arath ame: full=cysteine proteinase rd21a short=rd21 flags: precursor	1675	20	6.41477e-133	0.6705	2	P:proteolysis; F:cysteine-type peptidase activity	-	IPR000668; IPR013128; IPR013201; G3DSA:3.90.70.10 (GENE3D), PTHR12411:SF44 (PANTHER), SignalP-NN(euk) (SIGNALP), tmhmm (TMHMM), SSF54001 (SUPERFAMILY)
PUT38916	h2a1_arath ame: full=probable histone ame: full=hta10	552	20	2.65164e-62	0.88	5	C:nucleosome; F:DNA binding; C:nucleus; P:nucleosome assembly; F:protein heterodimerization activity	-	IPR002119; IPR007125; IPR009072; PTHR23430 (PANTHER)
PUT38171	nltpd_braot ame: full=non-specific lipid-transfer protein d short=ltp d ame: full=wax-associated protein 9d flags: precursor	773	20	4.44511e-48	0.741	23	F:lipid binding; P:lipid transport; P:transport; P:response to water deprivation; P:programmed cell death; P:phospholipid transfer to membrane; C:plasma membrane; C:chloroplast thylakoid; C:apoplast; C:plant-type cell wall; F:calmodulin binding; P:very long-chain fatty acid metabolic process; C:cell wall; F:lipid transporter activity; C:plasmodesma; P:cuticle development; P:response to abscisic a…		no IPS match
PUT38046	h2a1_arath ame: full=probable histone ame: full=hta10	684	20	2.64732e-67	0.907	5	C:nucleosome; F:DNA binding; C:nucleus; P:nucleosome assembly; F:protein heterodimerization activity	-	IPR002119; IPR007125; IPR009072; PTHR23430 (PANTHER)
PUT37788	gasa1_arath ame: full=gibberellin-regulated protein 1 ame: full=gast1 protein homolog 1 flags: precursor	563	5	1.64348e-19	0.77	5	P:defense response; C:cell wall; C:extracellular region; P:response to gibberellin stimulus; F:molecular_function		no IPS match
PUT37784	gasa1_arath ame: full=gibberellin-regulated protein 1 ame: full=gast1 protein homolog 1 flags: precursor	636	17	9.79659e-32	0.6294	16	P:defense response; C:cell wall; C:extracellular region; P:response to gibberellin stimulus; F:molecular_function; F:protein binding; P:gibberellic acid mediated signaling pathway; P:response to fructose stimulus; P:response to glucose stimulus; P:seed dormancy process; P:response to sucrose stimulus; P:response to karrikin; P:heat acclimation; P:response to salicylic acid stimulus; C:plasmodesma…		tmhmm (TMHMM)
PUT37355	gasa1_arath ame: full=gibberellin-regulated protein 1 ame: full=gast1 protein homolog 1 flags: precursor	684	17	1.37235e-41	0.6194	16	P:response to gibberellin stimulus; F:molecular_function; P:defense response; C:cell wall; C:extracellular region; F:protein binding; P:gibberellic acid mediated signaling pathway; P:response to fructose stimulus; P:response to glucose stimulus; P:seed dormancy process; P:response to sucrose stimulus; P:response to karrikin; P:heat acclimation; P:response to salicylic acid stimulus; C:plasmodesma…		no IPS match
PUT36956	gasaa_arath ame: full=gibberellin-regulated protein 10 ame: full=gast1 protein homolog 10 flags: precursor	549	19	8.57257e-33	0.6158	16	P:response to gibberellin stimulus; F:molecular_function; P:defense response; C:cell wall; C:extracellular region; P:gibberellic acid mediated signaling pathway; P:response to fructose stimulus; P:response to glucose stimulus; P:seed dormancy process; P:response to sucrose stimulus; P:response to karrikin; F:protein binding; P:heat acclimation; P:response to salicylic acid stimulus; C:plasmodesma…		IPR003854
PUT36927	gasaa_arath ame: full=gibberellin-regulated protein 10 ame: full=gast1 protein homolog 10 flags: precursor	692	19	4.18056e-33	0.63	16	P:response to gibberellin stimulus; F:molecular_function; P:defense response; C:cell wall; C:extracellular region; P:gibberellic acid mediated signaling pathway; P:response to fructose stimulus; P:response to glucose stimulus; P:seed dormancy process; P:response to sucrose stimulus; P:response to karrikin; F:protein binding; P:heat acclimation; P:response to salicylic acid stimulus; C:plasmodesma…		tmhmm (TMHMM)
PUT35873	nltp4_arath ame: full=non-specific lipid-transfer protein 4 short=ltp 4 flags: precursor	720	20	4.62626e-52	0.6775	2	P:lipid transport; F:lipid binding	-	IPR000528; IPR013770; IPR016140; SignalP-NN(euk) (SIGNALP), tmhmm (TMHMM)
PUT35532	nltpd_braot ame: full=non-specific lipid-transfer protein d short=ltp d ame: full=wax-associated protein 9d flags: precursor	249	17	1.15594e-20	0.6282	19	F:lipid binding; P:lipid transport; P:transport; P:response to water deprivation; P:programmed cell death; P:phospholipid transfer to membrane; C:plasma membrane; C:chloroplast thylakoid; C:apoplast; C:plant-type cell wall; F:calmodulin binding; P:response to abscisic acid stimulus; C:cell wall; P:response to cold; P:hyperosmotic salinity response; P:very long-chain fatty acid metabolic process; …		no IPS match
PUT35250	cb21_sinal ame: full=chlorophyll a-b binding protein chloroplastic ame: full=lhcii type i cab-1 short=lhcp flags: precursor	753	19	9.5778e-14	0.5874	18	C:chloroplast thylakoid membrane; C:integral to membrane; C:membrane; P:photosynthesis; P:protein-chromophore linkage; P:photosynthesis, light harvesting; C:thylakoid; C:photosystem II; C:photosystem I; F:chlorophyll binding; F:metal ion binding; C:chloroplast; C:plastid; C:chloroplast thylakoid; C:Golgi apparatus; C:light-harvesting complex; C:mitochondrion; C:plastoglobule		no IPS match
PUT34995	h2a5_arath ame: full=probable histone ame: full=hta7	729	20	3.05784e-55	0.9165	5	C:nucleosome; F:DNA binding; C:nucleus; P:nucleosome assembly; F:protein heterodimerization activity	-	IPR002119; IPR007125; IPR009072; PTHR23430 (PANTHER)
PUT34947	h2a5_arath ame: full=probable histone ame: full=hta7	707	20	8.87297e-48	0.908	16	P:calcium ion transport; P:response to salt stress; C:nucleosome; P:nucleosome assembly; P:Golgi organization; C:nucleolus; C:nucleus; F:DNA binding; C:chromosome; P:response to wounding; P:DNA mediated transformation; P:response to bacterium; C:cell wall; C:plasmodesma; P:cell proliferation; P:chromosome organization		no IPS match
PUT34895	nltp3_arath ame: full=non-specific lipid-transfer protein 3 short=ltp 3 flags: precursor	422	20	8.45332e-54	0.7025	2	P:lipid transport; F:lipid binding	-	IPR000528; IPR013770; IPR016140; SignalP-NN(euk) (SIGNALP), tmhmm (TMHMM)
PUT34730	ugpi5_arath ame: full=uncharacterized gpi-anchored protein at1g27950 flags: precursor	1058	6	4.7084e-07	0.4517	1	P:lipid transport	-	IPR013770; IPR016140; SignalP-NN(euk) (SIGNALP), tmhmm (TMHMM)
PUT34478	nltpb_arath ame: full=non-specific lipid-transfer protein 11 short=ltp 11 flags: precursor	735	20	1.08902e-25	0.5815	2	P:lipid transport; F:lipid binding	-	IPR000528; IPR013770; IPR016140; SignalP-NN(euk) (SIGNALP)
PUT34390	nltp3_arath ame: full=non-specific lipid-transfer protein 3 short=ltp 3 flags: precursor	695	20	7.56519e-56	0.6935	2	P:lipid transport; F:lipid binding	-	IPR000528; IPR013770; IPR016140; SignalP-NN(euk) (SIGNALP), tmhmm (TMHMM)
PUT34222	bag_strag ame: full= fc receptor ame: full=beta antigen short=b antigen flags: precursor	988	6	1.66681e-11	0.51	10	C:cell wall; F:receptor activity; C:membrane; C:extracellular region; C:intermediate filament; F:structural molecule activity; C:integral to membrane; C:plasma membrane; P:growth of symbiont in host; C:cell surface		SignalP-NN(euk) (SIGNALP), tmhmm (TMHMM)
PUT34221	bag_strag ame: full= fc receptor ame: full=beta antigen short=b antigen flags: precursor	892	2	7.09742e-10	0.525	6	C:cell wall; F:receptor activity; C:membrane; C:extracellular region; C:intermediate filament; F:structural molecule activity		no IPS match
PUT33890	h2axb_arath ame: full=probable histone h2axb ame: full=hta3	672	20	1.52288e-54	0.9045	5	C:nucleosome; F:DNA binding; C:nucleus; P:nucleosome assembly; F:protein heterodimerization activity	-	IPR002119; IPR007125; IPR009072; PTHR23430 (PANTHER)
PUT32842	def3_brana ame: full=defensin-like protein 3 ame: full=cysteine-rich antifungal protein 3 short=afp3 flags: precursor	444	20	3.49747e-42	0.8635	1	P:defense response	-	IPR003614; IPR008176; G3DSA:3.30.30.10 (GENE3D), SignalP-NN(euk) (SIGNALP), tmhmm (TMHMM), SSF57095 (SUPERFAMILY)
PUT32386	def2_rapsa ame: full=defensin-like protein 2 ame: full=cysteine-rich antifungal protein 2 short=afp2 short=rafp2 flags: precursor	734	18	5.19405e-37	0.8589	1	P:defense response	-	IPR003614; IPR008176; G3DSA:3.30.30.10 (GENE3D), SignalP-NN(euk) (SIGNALP), SSF57095 (SUPERFAMILY)
PUT31451	csn1_arath ame: full=cop9 signalosome complex subunit 1 short=csn complex subunit 1 ame: full=constitutive photomorphogenesis protein 11 ame: full=protein fusca 6	723	2	3.82213e-50	0.615	7	F:GTPase inhibitor activity; C:signalosome; P:JNK cascade; P:cell cycle; C:cytoplasm; P:cullin deneddylation; P:inactivation of MAPK activity		PTHR14145 (PANTHER), PTHR14145:SF2 (PANTHER)
PUT30543	h2av3_arath ame: full=probable histone h2a variant 3 ame: full= z 3 ame: full=hta9	1319	20	4.71306e-76	0.8685	26	C:nucleosome; C:vacuole; P:chromatin remodeling; P:response to temperature stimulus; F:DNA binding; C:nucleus; P:nucleosome assembly; P:defense response to bacterium; F:protein binding; P:regulation of flower development; P:detection of temperature stimulus; P:flower development; P:RNA methylation; P:floral organ formation; P:chromatin assembly or disassembly; P:histone modification; C:nucleolus;…		tmhmm (TMHMM)
PUT30447	h2a7_arath ame: full=probable histone ame: full=hta6	1005	20	6.52271e-64	0.924	12	C:plasmodesma; P:cell proliferation; C:nucleosome; P:nucleosome assembly; C:nucleolus; C:nucleus; F:DNA binding; C:chromosome; P:chromosome organization; P:calcium ion transport; P:response to salt stress; P:Golgi organization		no IPS match
PUT28716	h2a1_arath ame: full=probable histone ame: full=hta10	527	20	5.91896e-37	0.73	5	C:nucleosome; F:DNA binding; C:nucleus; P:nucleosome assembly; F:protein heterodimerization activity	-	IPR002119; IPR007125; IPR009072; PTHR23430 (PANTHER)
PUT28417	def4_rapsa ame: full=defensin-like protein 4 ame: full=cysteine-rich antifungal protein 4 short=afp4 flags: precursor	547	19	4.22121e-42	0.8663	1	P:defense response	-	IPR003614; IPR008176; G3DSA:3.30.30.10 (GENE3D), SignalP-NN(euk) (SIGNALP), tmhmm (TMHMM), SSF57095 (SUPERFAMILY)
PUT27956	h2a7_arath ame: full=probable histone ame: full=hta6	609	20	5.25566e-51	0.713	10	C:plasmodesma; P:cell proliferation; C:nucleosome; P:nucleosome assembly; C:nucleolus; C:nucleus; F:DNA binding; C:chromosome; P:response to DNA damage stimulus; P:DNA repair		no IPS match
PUT27868	nltp3_arath ame: full=non-specific lipid-transfer protein 3 short=ltp 3 flags: precursor	535	20	6.14077e-44	0.6805	18	F:lipid binding; P:lipid transport; P:response to water deprivation; P:response to abscisic acid stimulus; C:cell wall; C:apoplast; P:response to cold; P:hyperosmotic salinity response; P:response to salt stress; P:transport; P:pollen exine formation; C:plant-type cell wall; C:chloroplast thylakoid; F:calmodulin binding; P:very long-chain fatty acid metabolic process; F:lipid transporter activity…		SignalP-NN(euk) (SIGNALP)
PUT27830	h2a6_arath ame: full=histone ame: full=hta1 ame: full=protein resistant to agrobacterium transformation 5	740	20	7.25988e-55	0.9295	5	C:nucleosome; F:DNA binding; C:nucleus; P:nucleosome assembly; F:protein heterodimerization activity	-	IPR002119; IPR007125; IPR009072; PTHR23430 (PANTHER)
PUT27827	nltp3_arath ame: full=non-specific lipid-transfer protein 3 short=ltp 3 flags: precursor	744	20	2.4824e-55	0.7025	2	P:lipid transport; F:lipid binding	-	IPR000528; IPR013770; IPR016140; SignalP-NN(euk) (SIGNALP), tmhmm (TMHMM)
PUT26931	h2a1_arath ame: full=probable histone ame: full=hta10	755	20	2.89956e-60	0.9125	5	C:nucleosome; F:DNA binding; C:nucleus; P:nucleosome assembly; F:protein heterodimerization activity	-	IPR002119; IPR007125; IPR009072; PTHR23430 (PANTHER)
PUT26508	h2av3_arath ame: full=probable histone h2a variant 3 ame: full= z 3 ame: full=hta9	746	20	3.11276e-62	0.856	5	C:nucleosome; F:DNA binding; C:nucleus; P:nucleosome assembly; F:protein heterodimerization activity	-	IPR002119; IPR007125; IPR009072; PTHR23430 (PANTHER)
PUT25536	nltl5_arath ame: full=non-specific lipid-transfer protein at5g64080 flags: precursor	581	5	7.54999e-23	0.572	2	P:lipid transport; F:lipid binding	-	IPR000528; IPR013770; IPR016140; SignalP-NN(euk) (SIGNALP), tmhmm (TMHMM)
PUT25503	chi2_brana ame: full=endochitinase ch25 flags: precursor	325	20	4.18662e-19	0.654	1	F:chitin binding	-	IPR001002; IPR018371; PTHR22595 (PANTHER), PTHR22595:SF11 (PANTHER), SignalP-NN(euk) (SIGNALP), tmhmm (TMHMM)
PUT25443	nltl5_arath ame: full=non-specific lipid-transfer protein at5g64080 flags: precursor	843	4	1.24803e-22	0.6	2	P:lipid transport; F:lipid binding	-	IPR000528; IPR013770; IPR016140; SignalP-NN(euk) (SIGNALP), tmhmm (TMHMM)
PUT25442	nltl5_arath ame: full=non-specific lipid-transfer protein at5g64080 flags: precursor	746	4	2.02087e-22	0.6	2	P:lipid transport; F:lipid binding	-	IPR000528; IPR013770; IPR016140; SignalP-NN(euk) (SIGNALP), tmhmm (TMHMM)
PUT25182	h2a5_arath ame: full=probable histone ame: full=hta7	594	20	6.24621e-19	0.742	12	P:calcium ion transport; P:response to salt stress; C:nucleosome; P:nucleosome assembly; P:Golgi organization; C:nucleolus; C:nucleus; F:DNA binding; C:chromosome; P:chromosome organization; C:cell wall; P:cell proliferation		no IPS match
PUT24948	nltp3_arath ame: full=non-specific lipid-transfer protein 3 short=ltp 3 flags: precursor	922	20	3.77105e-43	0.6305	2	P:lipid transport; F:lipid binding	-	IPR000528; IPR013770; IPR016140; SignalP-NN(euk) (SIGNALP), tmhmm (TMHMM)
PUT24947	sap_human ame: full=proactivator polypeptide contains: ame: full=saposin-a ame: full=protein a contains: ame: full=saposin-b-val contains: ame: full=saposin-b ame: full=cerebroside sulfate activator short=csact ame: full=dispersin ame: full=sphingolipid activator protein 1 short=sap-1 ame: full=sulfatide gm1 activator contains: ame: full=saposin-c ame: full=a1 activator ame: full=co-beta-glucosid…	1162	5	5.36451e-11	0.462	24	P:small molecule metabolic process; P:epithelial cell differentiation involved in prostate gland development; P:regulation of MAPK cascade; C:lysosomal lumen; C:intracellular membrane-bounded organelle; P:sphingolipid metabolic process; P:lipid transport; C:integral to membrane; P:regulation of lipid metabolic process; P:platelet activation; C:extracellular space; P:platelet degranulation; F:enzy…		no IPS match
PUT24102	def01_arath ame: full=defensin-like protein 1 ame: full=low-molecular-weight cysteine-rich protein 68 short=protein lcr68 ame: full=plant defensin flags: precursor	542	20	2.83026e-41	0.739	1	P:defense response	-	IPR003614; IPR008176; IPR008177; G3DSA:3.30.30.10 (GENE3D), SignalP-NN(euk) (SIGNALP), tmhmm (TMHMM), SSF57095 (SUPERFAMILY)
PUT24040	gasac_arath ame: full=gibberellin-regulated protein 12 ame: full=gast1 protein homolog 12 flags: precursor	494	19	5.82641e-39	0.6268	16	P:response to gibberellin stimulus; P:gibberellic acid mediated signaling pathway; P:response to fructose stimulus; P:response to glucose stimulus; F:molecular_function; P:seed dormancy process; P:response to sucrose stimulus; P:response to karrikin; C:extracellular region; P:heat acclimation; P:response to salicylic acid stimulus; C:plasmodesma; P:response to heat; P:defense response; C:cell wal…		IPR003854; SignalP-NN(euk) (SIGNALP), tmhmm (TMHMM)
PUT23731	bgal_ecolx ame: full=beta-galactosidase short=beta-gal ame: full=lactase	588	16	0.000158675	0.5988	11	F:carbohydrate binding; F:cation binding; F:beta-galactosidase activity; F:hydrolase activity; C:beta-galactosidase complex; P:carbohydrate metabolic process; F:catalytic activity; F:hydrolase activity, hydrolyzing O-glycosyl compounds; F:metal ion binding; P:metabolic process; F:hydrolase activity, acting on glycosyl bonds		no IPS match
PUT23147	def1_rapsa ame: full=defensin-like protein 1 ame: full=cysteine-rich antifungal protein 1 short=afp1 flags: precursor	197	17	1.25033e-26	0.89	15	P:defense response; P:killing of cells of other organism; P:defense response to fungus; C:extracellular region; C:cell wall; F:molecular_function; P:ethylene mediated signaling pathway; P:response to salicylic acid stimulus; P:response to ethylene stimulus; P:response to insect; P:jasmonic acid and ethylene-dependent systemic resistance; P:response to jasmonic acid stimulus; P:defense response to…		SignalP-NN(euk) (SIGNALP)
PUT22997	gasa8_arath ame: full=gibberellin-regulated protein 8 ame: full=gast1 protein homolog 8 flags: precursor	479	19	2.83677e-32	0.6279	16	P:response to gibberellin stimulus; F:molecular_function; P:defense response; C:cell wall; C:extracellular region; P:gibberellic acid mediated signaling pathway; P:response to fructose stimulus; P:response to glucose stimulus; P:seed dormancy process; P:response to sucrose stimulus; P:response to karrikin; F:protein binding; P:heat acclimation; P:response to salicylic acid stimulus; C:plasmodesma…		IPR003854; SignalP-NN(euk) (SIGNALP), tmhmm (TMHMM)
PUT22249	nltp6_arath ame: full=non-specific lipid-transfer protein 6 short=ltp 6 ame: full=xylogen-like protein 15 short= 15 flags: precursor	261	20	1.86121e-13	0.6275	2	P:lipid transport; F:lipid binding	-	IPR000528; IPR013770; IPR016140; SignalP-NN(euk) (SIGNALP), tmhmm (TMHMM)
PUT22097	chi4_phavu ame: full=endochitinase pr4 flags: precursor	746	20	2.62227e-102	0.6375	24	P:defense response; F:chitinase activity; F:hydrolase activity; F:chitin binding; P:cell wall macromolecule catabolic process; P:polysaccharide catabolic process; P:carbohydrate metabolic process; P:metabolic process; P:chitin catabolic process; F:hydrolase activity, acting on glycosyl bonds; C:cytoplasmic membrane-bounded vesicle; P:response to other organism; C:extracellular region; C:extracell…		SignalP-NN(euk) (SIGNALP)
PUT21446	nltpb_braot ame: full=non-specific lipid-transfer protein b short=ltp b ame: full=wax-associated protein 9b flags: precursor	794	20	4.61594e-61	0.6755	2	P:lipid transport; F:lipid binding	-	IPR000528; IPR013770; IPR016140; tmhmm (TMHMM)
PUT21362	nltpc_arath ame: full=non-specific lipid-transfer protein 12 short=ltp 12 flags: precursor	511	20	3.36426e-30	0.5195	2	P:lipid transport; F:lipid binding	-	IPR000528; IPR013770; IPR016140; SignalP-NN(euk) (SIGNALP)
PUT21146	nltp3_arath ame: full=non-specific lipid-transfer protein 3 short=ltp 3 flags: precursor	354	20	1.02481e-21	0.643	2	P:lipid transport; F:lipid binding	-	IPR000528; IPR013770; IPR016140; SignalP-NN(euk) (SIGNALP)
PUT20310	chi4_brana ame: full=basic endochitinase chb4 flags: precursor	686	20	4.18742e-116	0.623	5	F:chitinase activity; P:chitin catabolic process; P:cell wall macromolecule catabolic process; F:chitin binding; P:carbohydrate metabolic process	EC:3.2.1.14	IPR000726; IPR001002; IPR016283; IPR018371; IPR023346; G3DSA:1.10.530.10 (GENE3D), PTHR22595 (PANTHER), PTHR22595:SF7 (PANTHER), SignalP-NN(euk) (SIGNALP)
PUT19745	gasa7_arath ame: full=gibberellin-regulated protein 7 ame: full=gast1 protein homolog 7 flags: precursor	446	5	1.84029e-18	0.584	5	P:response to gibberellin stimulus; F:molecular_function; P:defense response; C:cell wall; C:extracellular region		IPR003854
PUT19363	h2av3_arath ame: full=probable histone h2a variant 3 ame: full= z 3 ame: full=hta9	805	20	1.50474e-59	0.914	5	C:nucleosome; F:DNA binding; C:nucleus; P:nucleosome assembly; F:protein heterodimerization activity	-	IPR002119; IPR007125; IPR009072; PTHR23430 (PANTHER)
PUT18712	h2a5_arath ame: full=probable histone ame: full=hta7	711	20	1.02407e-27	0.899	16	P:calcium ion transport; P:response to salt stress; C:nucleosome; P:nucleosome assembly; P:Golgi organization; C:nucleolus; C:nucleus; F:DNA binding; C:chromosome; P:chromosome organization; C:plasmodesma; P:cell proliferation; P:response to wounding; P:DNA mediated transformation; P:response to bacterium; C:cell wall		tmhmm (TMHMM)
PUT18667	h2a5_arath ame: full=probable histone ame: full=hta7	1446	20	1.8275e-48	0.919	2	F:protein binding; P:N-glycan processing	-	IPR002172; IPR026874; PTHR12630 (PANTHER), PF12999 (PFAM), SignalP-NN(euk) (SIGNALP), tmhmm (TMHMM)
PUT18515	chi4_brana ame: full=basic endochitinase chb4 flags: precursor	631	20	3.08592e-85	0.496	4	F:chitinase activity; P:chitin catabolic process; P:cell wall macromolecule catabolic process; F:chitin binding	EC:3.2.1.14	IPR000726; IPR001002; IPR018371; IPR023346; G3DSA:1.10.530.10 (GENE3D), PTHR22595 (PANTHER), PTHR22595:SF7 (PANTHER), SignalP-NN(euk) (SIGNALP)
PUT18494	nltp6_arath ame: full=non-specific lipid-transfer protein 6 short=ltp 6 ame: full=xylogen-like protein 15 short= 15 flags: precursor	326	5	8.89799e-15	0.652	5	F:lipid binding; P:lipid transport; P:response to water deprivation; P:transport; P:response to stress		SignalP-NN(euk) (SIGNALP), tmhmm (TMHMM)
PUT18488	nltl5_arath ame: full=non-specific lipid-transfer protein at5g64080 flags: precursor	746	4	3.519e-43	0.6825	2	P:lipid transport; F:lipid binding	-	IPR000528; IPR013770; IPR016140; SignalP-NN(euk) (SIGNALP), tmhmm (TMHMM)
PUT18225	def2_rapsa ame: full=defensin-like protein 2 ame: full=cysteine-rich antifungal protein 2 short=afp2 short=rafp2 flags: precursor	364	18	5.08561e-34	0.8394	1	P:defense response	-	IPR003614; IPR008176; G3DSA:3.30.30.10 (GENE3D), SSF57095 (SUPERFAMILY)
PUT17809	snak1_soltu ame: full=snakin-1 flags: precursor	595	17	4.58239e-23	0.6265	16	P:defense response; C:cell wall; C:extracellular region; P:response to gibberellin stimulus; F:molecular_function; P:gibberellic acid mediated signaling pathway; P:response to fructose stimulus; P:response to glucose stimulus; P:seed dormancy process; P:response to sucrose stimulus; P:response to karrikin; F:protein binding; P:heat acclimation; P:response to salicylic acid stimulus; C:plasmodesma…		IPR003854; SignalP-NN(euk) (SIGNALP), tmhmm (TMHMM)
PUT17632	nltp6_arath ame: full=non-specific lipid-transfer protein 6 short=ltp 6 ame: full=xylogen-like protein 15 short= 15 flags: precursor	462	20	2.24002e-22	0.502	2	P:lipid transport; F:lipid binding	-	IPR000528; IPR013770; IPR016140
PUT17354	nltp8_arath ame: full=non-specific lipid-transfer protein 8 short=ltp 8 flags: precursor	605	20	3.05973e-53	0.6065	2	P:lipid transport; F:lipid binding	-	IPR000528; IPR013770; IPR016140; SignalP-NN(euk) (SIGNALP)
PUT17019	nltp6_arath ame: full=non-specific lipid-transfer protein 6 short=ltp 6 ame: full=xylogen-like protein 15 short= 15 flags: precursor	532	20	1.74794e-23	0.491	14	F:lipid binding; P:lipid transport; P:response to water deprivation; P:transport; P:response to abscisic acid stimulus; C:cell wall; C:apoplast; P:response to cold; P:hyperosmotic salinity response; P:response to salt stress; P:very long-chain fatty acid metabolic process; F:lipid transporter activity; C:plasmodesma; P:cuticle development		no IPS match
PUT16945	h2av3_arath ame: full=probable histone h2a variant 3 ame: full= z 3 ame: full=hta9	677	20	4.858e-70	0.895	5	C:nucleosome; F:DNA binding; C:nucleus; P:nucleosome assembly; F:protein heterodimerization activity	-	IPR002119; IPR007125; IPR009072; PTHR23430 (PANTHER)
PUT16794	gasae_arath ame: full=gibberellin-regulated protein 14 ame: full=gast1 protein homolog 14 flags: precursor	777	18	5.4575e-35	0.6422	16	P:response to gibberellin stimulus; F:protein binding; F:molecular_function; P:defense response; C:cell wall; C:extracellular region; P:gibberellic acid mediated signaling pathway; P:response to fructose stimulus; P:response to glucose stimulus; P:seed dormancy process; P:response to sucrose stimulus; P:response to karrikin; P:heat acclimation; P:response to salicylic acid stimulus; C:plasmodesma…		IPR003854; PTHR23201 (PANTHER)
PUT16735	gasae_arath ame: full=gibberellin-regulated protein 14 ame: full=gast1 protein homolog 14 flags: precursor	1065	18	1.64701e-34	0.6439	16	P:response to gibberellin stimulus; F:protein binding; F:molecular_function; P:defense response; C:cell wall; C:extracellular region; P:gibberellic acid mediated signaling pathway; P:response to fructose stimulus; P:response to glucose stimulus; P:seed dormancy process; P:response to sucrose stimulus; P:response to karrikin; P:heat acclimation; P:response to salicylic acid stimulus; C:plasmodesma…		IPR003854; tmhmm (TMHMM)
PUT16384	gasae_arath ame: full=gibberellin-regulated protein 14 ame: full=gast1 protein homolog 14 flags: precursor	1237	18	1.26268e-28	0.6361	16	P:response to gibberellin stimulus; F:protein binding; F:molecular_function; P:defense response; C:cell wall; C:extracellular region; P:gibberellic acid mediated signaling pathway; P:response to fructose stimulus; P:response to glucose stimulus; P:seed dormancy process; P:response to sucrose stimulus; P:response to karrikin; P:heat acclimation; P:response to salicylic acid stimulus; C:plasmodesma…		no IPS match
PUT15376	h2av1_arath ame: full=histone h2a variant 1 ame: full= z 1 ame: full=h2 t ame: full=hta11	717	20	3.61545e-67	0.888	26	C:nucleosome; P:detection of temperature stimulus; P:chromatin remodeling; F:DNA binding; C:nucleus; P:nucleosome assembly; P:defense response to bacterium; P:regulation of flower development; F:protein binding; P:flower development; P:RNA methylation; P:floral organ formation; P:chromatin assembly or disassembly; P:histone modification; C:nucleolus; P:histone lysine methylation; P:cell prolifera…		no IPS match
PUT15186	nltpb_arath ame: full=non-specific lipid-transfer protein 11 short=ltp 11 flags: precursor	791	20	3.97584e-56	0.631	2	P:lipid transport; F:lipid binding	-	IPR000528; IPR013770; IPR016140; SignalP-NN(euk) (SIGNALP), tmhmm (TMHMM)
PUT15104	nltpb_arath ame: full=non-specific lipid-transfer protein 11 short=ltp 11 flags: precursor	738	20	2.24373e-56	0.631	2	P:lipid transport; F:lipid binding	-	IPR000528; IPR013770; IPR016140; SignalP-NN(euk) (SIGNALP), tmhmm (TMHMM)
PUT14573	nltpd_braot ame: full=non-specific lipid-transfer protein d short=ltp d ame: full=wax-associated protein 9d flags: precursor	405	20	4.39814e-25	0.8565	3	P:lipid transport; F:lipid binding; C:membrane	-	IPR000528; IPR001344; IPR013770; IPR016140; IPR022796; IPR023329; PTHR21649:SF0 (PANTHER), SignalP-NN(euk) (SIGNALP)
PUT13450	h2a1_arath ame: full=probable histone ame: full=hta10	807	20	1.58124e-49	0.9445	5	C:nucleosome; F:DNA binding; C:nucleus; P:nucleosome assembly; F:protein heterodimerization activity	-	IPR002119; IPR007125; IPR009072; PTHR23430 (PANTHER)
PUT13409	nltp6_arath ame: full=non-specific lipid-transfer protein 6 short=ltp 6 ame: full=xylogen-like protein 15 short= 15 flags: precursor	341	20	6.6937e-23	0.6315	17	F:lipid binding; P:lipid transport; P:response to water deprivation; P:transport; P:response to abscisic acid stimulus; C:cell wall; C:apoplast; P:response to cold; P:hyperosmotic salinity response; P:defense response; C:membrane; C:extracellular region; P:defense response to fungus; P:killing of cells of other organism; C:extracellular space; P:response to salt stress; P:response to stress		SignalP-NN(euk) (SIGNALP), tmhmm (TMHMM)
PUT13258	nltp6_arath ame: full=non-specific lipid-transfer protein 6 short=ltp 6 ame: full=xylogen-like protein 15 short= 15 flags: precursor	536	20	1.1482e-40	0.64	10	F:lipid binding; P:lipid transport; P:response to water deprivation; P:transport; P:response to abscisic acid stimulus; C:cell wall; C:apoplast; P:response to cold; P:hyperosmotic salinity response; P:response to salt stress		no IPS match
PUT13250	def1_rapsa ame: full=defensin-like protein 1 ame: full=cysteine-rich antifungal protein 1 short=afp1 flags: precursor	446	18	2.44397e-40	0.8694	1	P:defense response	-	IPR003614; IPR008176; G3DSA:3.30.30.10 (GENE3D), SignalP-NN(euk) (SIGNALP), tmhmm (TMHMM), SSF57095 (SUPERFAMILY)
PUT13180	def1_rapsa ame: full=defensin-like protein 1 ame: full=cysteine-rich antifungal protein 1 short=afp1 flags: precursor	525	18	4.97807e-41	0.8861	1	P:defense response	-	IPR003614; IPR008176; G3DSA:3.30.30.10 (GENE3D), SignalP-NN(euk) (SIGNALP), tmhmm (TMHMM), SSF57095 (SUPERFAMILY)
PUT12829	def02_arath ame: full=defensin-like protein 2 ame: full=low-molecular-weight cysteine-rich protein 69 short=protein lcr69 ame: full=plant defensin flags: precursor	539	16	8.89537e-23	0.7575	24	P:defense response; C:cell wall; F:peptidase inhibitor activity; C:plant-type cell wall; C:plasma membrane; P:root morphogenesis; P:regulation of cell size; P:auxin polar transport; P:regulation of meristem growth; P:cysteine biosynthetic process; C:plasmodesma; P:regulation of hormone levels; P:pattern specification process; P:cell tip growth; P:growth; P:multidimensional cell growth; P:root hai…		no IPS match
PUT12828	def02_arath ame: full=defensin-like protein 2 ame: full=low-molecular-weight cysteine-rich protein 69 short=protein lcr69 ame: full=plant defensin flags: precursor	796	18	2.60987e-30	0.7322	1	P:defense response	-	IPR003614; IPR008176; IPR008177; G3DSA:3.30.30.10 (GENE3D), SignalP-NN(euk) (SIGNALP), tmhmm (TMHMM), SSF57095 (SUPERFAMILY)
PUT12826	def02_arath ame: full=defensin-like protein 2 ame: full=low-molecular-weight cysteine-rich protein 69 short=protein lcr69 ame: full=plant defensin flags: precursor	429	19	9.07434e-32	0.7295	24	P:defense response; C:cell wall; F:peptidase inhibitor activity; C:plant-type cell wall; C:plasma membrane; P:root morphogenesis; P:regulation of cell size; P:auxin polar transport; P:regulation of meristem growth; P:cysteine biosynthetic process; C:plasmodesma; P:regulation of hormone levels; P:pattern specification process; P:cell tip growth; P:growth; P:multidimensional cell growth; P:root hai…		no IPS match
PUT12670	nltl5_arath ame: full=non-specific lipid-transfer protein at5g64080 flags: precursor	843	4	1.76493e-33	0.7075	9	F:lipid binding; P:lipid transport; C:anchored to plasma membrane; C:anchored to membrane; P:brassinosteroid biosynthetic process; P:sterol biosynthetic process; P:acetyl-CoA metabolic process; C:plasma membrane; C:cytoplasmic membrane-bounded vesicle		no IPS match
PUT12466	def02_arath ame: full=defensin-like protein 2 ame: full=low-molecular-weight cysteine-rich protein 69 short=protein lcr69 ame: full=plant defensin flags: precursor	559	20	1.59767e-31	0.7315	1	P:defense response	-	IPR003614; IPR008176; IPR008177; G3DSA:3.30.30.10 (GENE3D), SignalP-NN(euk) (SIGNALP), tmhmm (TMHMM), SSF57095 (SUPERFAMILY)
PUT11525	chi4_brana ame: full=basic endochitinase chb4 flags: precursor	1150	20	7.67907e-84	0.5565	29	P:defense response; F:chitinase activity; F:hydrolase activity; F:chitin binding; P:cell wall macromolecule catabolic process; P:polysaccharide catabolic process; P:carbohydrate metabolic process; C:extracellular region; P:metabolic process; P:chitin catabolic process; F:hydrolase activity, acting on glycosyl bonds; C:extracellular space; C:cytoplasmic membrane-bounded vesicle; P:response to othe…		no IPS match
PUT9971	h2axb_arath ame: full=probable histone h2axb ame: full=hta3	817	20	5.83864e-61	0.937	5	C:nucleosome; F:DNA binding; C:nucleus; P:nucleosome assembly; F:protein heterodimerization activity	-	IPR002119; IPR007125; IPR009072; PTHR23430 (PANTHER)
PUT9970	h2axb_arath ame: full=probable histone h2axb ame: full=hta3	643	20	6.18194e-37	0.912	5	C:nucleosome; F:DNA binding; C:nucleus; P:nucleosome assembly; F:protein heterodimerization activity	-	IPR002119; IPR007125; IPR009072; PTHR23430 (PANTHER)
PUT9855	h2axb_arath ame: full=probable histone h2axb ame: full=hta3	704	20	1.68008e-61	0.937	13	P:RNA methylation; P:cell proliferation; C:nucleosome; P:nucleosome assembly; C:nucleolus; C:nucleus; F:DNA binding; C:chromosome; P:response to wounding; P:DNA mediated transformation; F:protein binding; P:response to bacterium; C:cell wall		no IPS match
PUT9638	h2axb_arath ame: full=probable histone h2axb ame: full=hta3	750	20	1.60278e-65	0.936	5	C:nucleosome; F:DNA binding; C:nucleus; P:nucleosome assembly; F:protein heterodimerization activity	-	IPR002119; IPR007125; IPR009072; PTHR23430 (PANTHER)
PUT9637	h2axb_arath ame: full=probable histone h2axb ame: full=hta3	597	20	8.64101e-64	0.935	5	C:nucleosome; F:DNA binding; C:nucleus; P:nucleosome assembly; F:protein heterodimerization activity	-	IPR002119; IPR007125; IPR009072; PTHR23430 (PANTHER), tmhmm (TMHMM)
PUT9636	h2axb_arath ame: full=probable histone h2axb ame: full=hta3	1233	20	2.46787e-62	0.936	5	C:nucleosome; F:DNA binding; C:nucleus; P:nucleosome assembly; F:protein heterodimerization activity	-	IPR002119; IPR007125; IPR009072; PTHR23430 (PANTHER)
PUT9567	nltpc_arath ame: full=non-specific lipid-transfer protein 12 short=ltp 12 flags: precursor	818	20	8.556e-55	0.66	19	F:lipid binding; P:lipid transport; P:pollen exine formation; C:plant-type cell wall; P:response to water deprivation; P:response to abscisic acid stimulus; P:response to salt stress; P:response to cold; P:hyperosmotic salinity response; C:cell wall; C:apoplast; P:transport; P:defense response; P:killing of cells of other organism; P:defense response to fungus; C:chloroplast thylakoid; F:calmodul…		no IPS match
PUT9356	gasa4_arath ame: full=gibberellin-regulated protein 4 ame: full=gast1 protein homolog 4 flags: precursor	427	15	8.20194e-29	0.6007	16	P:gibberellic acid mediated signaling pathway; P:response to gibberellin stimulus; P:response to fructose stimulus; P:response to glucose stimulus; F:molecular_function; P:seed dormancy process; P:response to sucrose stimulus; P:response to karrikin; C:extracellular region; P:defense response; C:cell wall; P:heat acclimation; P:response to salicylic acid stimulus; C:plasmodesma; P:response to hea…		IPR003854
PUT9355	gasa4_arath ame: full=gibberellin-regulated protein 4 ame: full=gast1 protein homolog 4 flags: precursor	1047	18	3.02239e-48	0.6089	16	P:gibberellic acid mediated signaling pathway; P:response to gibberellin stimulus; P:response to fructose stimulus; P:response to glucose stimulus; F:molecular_function; P:seed dormancy process; P:response to sucrose stimulus; P:response to karrikin; C:extracellular region; P:heat acclimation; P:response to salicylic acid stimulus; C:plasmodesma; P:response to heat; P:defense response; C:cell wal…		IPR003854; SignalP-NN(euk) (SIGNALP), tmhmm (TMHMM)
PUT9354	gasa4_arath ame: full=gibberellin-regulated protein 4 ame: full=gast1 protein homolog 4 flags: precursor	533	2	4.82988e-14	0.52	8	P:gibberellic acid mediated signaling pathway; P:response to gibberellin stimulus; P:response to fructose stimulus; P:response to glucose stimulus; F:molecular_function; P:seed dormancy process; P:response to sucrose stimulus; P:response to karrikin		SignalP-NN(euk) (SIGNALP), tmhmm (TMHMM)
PUT9353	gasa4_arath ame: full=gibberellin-regulated protein 4 ame: full=gast1 protein homolog 4 flags: precursor	511	16	3.68473e-30	0.555	16	P:gibberellic acid mediated signaling pathway; P:response to gibberellin stimulus; P:response to fructose stimulus; P:response to glucose stimulus; F:molecular_function; P:seed dormancy process; P:response to sucrose stimulus; P:response to karrikin; C:extracellular region; F:protein binding; P:heat acclimation; P:response to salicylic acid stimulus; C:plasmodesma; P:response to heat; P:defense r…		SignalP-NN(euk) (SIGNALP), tmhmm (TMHMM)
PUT9351	gasa4_arath ame: full=gibberellin-regulated protein 4 ame: full=gast1 protein homolog 4 flags: precursor	782	15	1.5636e-23	0.6713	16	P:gibberellic acid mediated signaling pathway; P:response to gibberellin stimulus; P:response to fructose stimulus; P:response to glucose stimulus; F:molecular_function; P:seed dormancy process; P:response to sucrose stimulus; P:response to karrikin; C:extracellular region; P:heat acclimation; P:response to salicylic acid stimulus; C:plasmodesma; P:response to heat; P:defense response; C:cell wal…		no IPS match
PUT9213	sap_human ame: full=proactivator polypeptide contains: ame: full=saposin-a ame: full=protein a contains: ame: full=saposin-b-val contains: ame: full=saposin-b ame: full=cerebroside sulfate activator short=csact ame: full=dispersin ame: full=sphingolipid activator protein 1 short=sap-1 ame: full=sulfatide gm1 activator contains: ame: full=saposin-c ame: full=a1 activator ame: full=co-beta-glucosid…	684	6	2.70692e-06	0.4483	26	P:small molecule metabolic process; P:epithelial cell differentiation involved in prostate gland development; P:regulation of MAPK cascade; C:lysosomal lumen; C:intracellular membrane-bounded organelle; P:sphingolipid metabolic process; P:lipid transport; C:integral to membrane; P:regulation of lipid metabolic process; P:platelet activation; C:extracellular space; P:platelet degranulation; F:enzy…		no IPS match
PUT9103	sap_human ame: full=proactivator polypeptide contains: ame: full=saposin-a ame: full=protein a contains: ame: full=saposin-b-val contains: ame: full=saposin-b ame: full=cerebroside sulfate activator short=csact ame: full=dispersin ame: full=sphingolipid activator protein 1 short=sap-1 ame: full=sulfatide gm1 activator contains: ame: full=saposin-c ame: full=a1 activator ame: full=co-beta-glucosid…	1078	6	2.11087e-11	0.4233	26	P:small molecule metabolic process; P:epithelial cell differentiation involved in prostate gland development; P:regulation of MAPK cascade; C:lysosomal lumen; C:intracellular membrane-bounded organelle; P:sphingolipid metabolic process; P:lipid transport; C:integral to membrane; P:regulation of lipid metabolic process; P:platelet activation; C:extracellular space; P:platelet degranulation; F:enzy…		no IPS match
PUT8735	gasa4_arath ame: full=gibberellin-regulated protein 4 ame: full=gast1 protein homolog 4 flags: precursor	1416	18	8.44743e-47	0.6139	16	P:gibberellic acid mediated signaling pathway; P:response to gibberellin stimulus; P:response to fructose stimulus; P:response to glucose stimulus; F:molecular_function; P:seed dormancy process; P:response to sucrose stimulus; P:response to karrikin; C:extracellular region; P:heat acclimation; P:response to salicylic acid stimulus; C:plasmodesma; P:response to heat; P:defense response; C:cell wal…		no IPS match
PUT8734	gasa4_arath ame: full=gibberellin-regulated protein 4 ame: full=gast1 protein homolog 4 flags: precursor	898	18	8.20921e-49	0.6089	16	P:gibberellic acid mediated signaling pathway; P:response to gibberellin stimulus; P:response to fructose stimulus; P:response to glucose stimulus; F:molecular_function; P:seed dormancy process; P:response to sucrose stimulus; P:response to karrikin; C:extracellular region; P:heat acclimation; P:response to salicylic acid stimulus; C:plasmodesma; P:response to heat; P:defense response; C:cell wal…		IPR003854; SignalP-NN(euk) (SIGNALP), tmhmm (TMHMM)
PUT7931	h2a2_arath ame: full=probable histone ame: full=hta13	826	14	2.90634e-13	0.7729	13	P:cell proliferation; C:nucleosome; P:nucleosome assembly; C:nucleus; F:DNA binding; C:cell wall; C:nucleolus; P:response to wounding; P:DNA mediated transformation; F:protein binding; P:response to bacterium; C:chromosome; P:RNA methylation		no IPS match
PUT6512	rd21a_arath ame: full=cysteine proteinase rd21a short=rd21 flags: precursor	1544	20	1.86384e-138	0.6495	2	P:proteolysis; F:cysteine-type peptidase activity	-	IPR000118; IPR000169; IPR000668; IPR013128; IPR013201; IPR025660; IPR025661; G3DSA:3.90.70.10 (GENE3D), PTHR12411:SF44 (PANTHER), SignalP-NN(euk) (SIGNALP), tmhmm (TMHMM), SSF54001 (SUPERFAMILY), SSF57277 (SUPERFAMILY)
PUT5544	h2a7_arath ame: full=probable histone ame: full=hta6	1067	20	5.74014e-57	0.926	12	C:plasmodesma; P:cell proliferation; C:nucleosome; P:nucleosome assembly; C:nucleolus; C:nucleus; F:DNA binding; C:chromosome; P:chromosome organization; P:calcium ion transport; P:response to salt stress; P:Golgi organization		no IPS match
PUT5543	h2a7_arath ame: full=probable histone ame: full=hta6	1059	20	1.02798e-62	0.9195	5	C:nucleosome; F:DNA binding; C:nucleus; P:nucleosome assembly; F:protein heterodimerization activity	-	IPR002119; IPR007125; IPR009072; PTHR23430 (PANTHER)
PUT4793	pepck_arath ame: full=phosphoenolpyruvate carboxykinase	993	20	7.84492e-136	0.7325	4	F:phosphoenolpyruvate carboxykinase (ATP) activity; F:ATP binding; P:gluconeogenesis; F:purine nucleotide binding	EC:4.1.1.49	IPR001272; IPR013035; PTHR30031 (PANTHER), PTHR30031:SF0 (PANTHER), SSF53795 (SUPERFAMILY)
PUT4703	nltl5_arath ame: full=non-specific lipid-transfer protein at5g64080 flags: precursor	617	2	3.02846e-38	0.8	1	P:lipid transport	-	IPR013770; IPR016140; tmhmm (TMHMM)
PUT4546	gasae_arath ame: full=gibberellin-regulated protein 14 ame: full=gast1 protein homolog 14 flags: precursor	817	9	1.67847e-20	0.6744	6	P:response to gibberellin stimulus; F:protein binding; F:molecular_function; P:defense response; C:cell wall; C:extracellular region		IPR003854; PR01217 (PRINTS), SignalP-NN(euk) (SIGNALP), tmhmm (TMHMM)
PUT4545	gasae_arath ame: full=gibberellin-regulated protein 14 ame: full=gast1 protein homolog 14 flags: precursor	1137	18	1.45953e-32	0.6378	16	P:response to gibberellin stimulus; F:protein binding; F:molecular_function; P:defense response; C:cell wall; C:extracellular region; P:gibberellic acid mediated signaling pathway; P:response to fructose stimulus; P:response to glucose stimulus; P:seed dormancy process; P:response to sucrose stimulus; P:response to karrikin; P:heat acclimation; P:response to salicylic acid stimulus; C:plasmodesma…		IPR003854; PR01217 (PRINTS), SignalP-NN(euk) (SIGNALP), tmhmm (TMHMM)
PUT4483	nltp6_arath ame: full=non-specific lipid-transfer protein 6 short=ltp 6 ame: full=xylogen-like protein 15 short= 15 flags: precursor	480	20	4.46837e-19	0.5115	2	P:lipid transport; F:lipid binding	-	IPR000528; IPR013770; IPR016140
PUT4404	nltpd_arath ame: full=non-specific lipid-transfer protein 13 short=ltp 13 flags: precursor	593	20	1.44978e-66	0.47	1	P:lipid transport	-	IPR013770; IPR016140; SignalP-NN(euk) (SIGNALP)
PUT3493	h2a7_arath ame: full=probable histone ame: full=hta6	682	20	4.1142e-65	0.9245	5	C:nucleosome; F:DNA binding; C:nucleus; P:nucleosome assembly; F:protein heterodimerization activity	-	IPR002119; IPR007125; IPR009072; PTHR23430 (PANTHER)
PUT3492	h2a7_arath ame: full=probable histone ame: full=hta6	708	20	4.41691e-65	0.924	5	C:nucleosome; F:DNA binding; C:nucleus; P:nucleosome assembly; F:protein heterodimerization activity	-	IPR002119; IPR007125; IPR009072; PTHR23430 (PANTHER)
PUT3491	h2a7_arath ame: full=probable histone ame: full=hta6	717	20	3.56801e-58	0.93	5	C:nucleosome; F:DNA binding; C:nucleus; P:nucleosome assembly; F:protein heterodimerization activity	-	IPR002119; IPR007125; IPR009072; PTHR23430 (PANTHER), tmhmm (TMHMM)
PUT3490	h2a7_arath ame: full=probable histone ame: full=hta6	1020	20	9.75276e-61	0.919	12	C:plasmodesma; P:cell proliferation; C:nucleosome; P:nucleosome assembly; C:nucleolus; C:nucleus; F:DNA binding; C:chromosome; P:chromosome organization; P:calcium ion transport; P:response to salt stress; P:Golgi organization		no IPS match
PUT3378	h2av3_arath ame: full=probable histone h2a variant 3 ame: full= z 3 ame: full=hta9	753	20	4.24702e-69	0.897	5	C:nucleosome; F:DNA binding; C:nucleus; P:nucleosome assembly; F:protein heterodimerization activity	-	IPR002119; IPR007125; IPR009072; PTHR23430 (PANTHER)
PUT3377	h2av3_arath ame: full=probable histone h2a variant 3 ame: full= z 3 ame: full=hta9	672	20	1.26973e-69	0.901	5	C:nucleosome; F:DNA binding; C:nucleus; P:nucleosome assembly; F:protein heterodimerization activity	-	IPR002119; IPR007125; IPR009072; PTHR23430 (PANTHER)
PUT1845	h2av3_arath ame: full=probable histone h2a variant 3 ame: full= z 3 ame: full=hta9	629	20	3.75685e-79	0.872	14	P:nucleobase-containing compound metabolic process; C:chromosome; P:cellular protein modification process; P:organelle organization; C:nucleolus; P:response to stress; P:response to biotic stimulus; P:reproduction; P:multicellular organismal development; P:regulation of biological process; P:anatomical structure morphogenesis; F:DNA binding; P:response to external stimulus; P:response to abiotic …	-	SignalP-NN(euk) (SIGNALP), tmhmm (TMHMM)
PUT1844	h2av3_arath ame: full=probable histone h2a variant 3 ame: full= z 3 ame: full=hta9	723	20	2.02688e-79	0.8695	16	F:protein binding; P:response to external stimulus; P:response to abiotic stimulus; C:vacuole; P:nucleobase-containing compound metabolic process; ; P:regulation of biological process; P:cell proliferation; P:response to stress; P:response to biotic stimulus; P:reproduction; P:anatomical structure morphogenesis; P:multicellular organismal development; C:chromosome; C:nucleolus; F:DNA binding; P:o…	-	SignalP-NN(euk) (SIGNALP), tmhmm (TMHMM)
PUT1226	nltpa_braot ame: full=non-specific lipid-transfer protein a short=ltp a ame: full=wax-associated protein 9a flags: precursor	763	20	1.30998e-40	0.731	21	P:transport; P:cell death; P:lipid metabolic process; F:protein binding; P:multicellular organismal development; P:response to stress; P:response to abiotic stimulus; C:plasma membrane; P:response to external stimulus; P:biological_process; F:lipid binding; C:cell wall; P:response to endogenous stimulus; C:plastid; C:thylakoid; F:transporter activity; C:extracellular region	-	no IPS match
PUT37	nltl2_arath ame: full=non-specific lipid-transfer protein at2g13820 flags: precursor	814	8	5.76292e-16	0.53	4	C:plasma membrane; P:metabolic process	-	IPR000528; IPR013770; IPR016140; SignalP-NN(euk) (SIGNALP), tmhmm (TMHMM)
PUT36	nltl2_arath ame: full=non-specific lipid-transfer protein at2g13820 flags: precursor	764	8	3.5981e-16	0.5338	4	C:plasma membrane; P:metabolic process	-	IPR000528; IPR013770; IPR016140; SignalP-NN(euk) (SIGNALP), tmhmm (TMHMM)

## Sheet: Sheet3
annotation gene name	No. of unigenes	percentage(%)
non-specific lipid-transfer protein	311	31.9959
defensin-like protein	153	15.7407
histone	153	15.7407
endochitinase	131	13.4774
gibberellin-regulated protein	102	10.4938
---NA---	54	5.55556
thionin	17	1.74897
proactivator polypeptide,contains:saposin-a,saposin-b-val,saposin-b,cerebroside sulfate activator,dispersin,=sphingolipid a	8	0.823045
cysteine proteinase	6	0.617284
hevein-like protein	6	0.617284
60s ribosomal protein	4	0.411523
fc receptor ame: full=beta antigen short=b antigen	2	0.205761
uncharacterized gpi-anchored protein at1g27950	2	0.205761
beta-galactosidase	1	0.102881
chlorophyll a-b binding protein chloroplastic	1	0.102881
cop9 signalosome complex subunit 1,constitutive photomorphogenesis protein 11	1	0.102881
glyceraldehyde-3-phosphate cytosolic	1	0.102881
guanosine diphosphate dissociation inhibitor 2	1	0.102881
kda proline-rich protein	1	0.102881
like chloroplastic protein embryo defective 1374	1	0.102881
low-temperature-induced cysteine proteinase	1	0.102881
nascent polypeptide-associated complex subunit alpha-like protein 1	1	0.102881
pathogenesis-related protein 5	1	0.102881
peptidyl-prolyl cis-trans isomerase pin1	1	0.102881
phosphoenolpyruvate carboxykinase	1	0.102881
potassium channel skor	1	0.102881
probable lrr receptor-like serine threonine-protein kinase at1g29720	1	0.102881
probable serine threonine-protein kinase at1g54610	1	0.102881
protein ralf-like 9	1	0.102881
pyruvate cytosolic isozyme	1	0.102881
ribulose bisphosphate carboxylase small chain chloroplastic short= isco small subunit f1	1	0.102881
serine threonine-protein kinase rio2	1	0.102881
snakin-1	1	0.102881
testis and spermatogenesis cell-related protein 6	1	0.102881
transcription factor bhlh056,full=basic helix-loop-helix protein 56	1	0.102881
Uncharacterized protein At5g39570	1	0.102881
	972
