# Supplementary material for: EST-based in silico identification and in vitro test of antimicrobial peptides in Brassica napus
Source: BMC Genomics. 2015 Sep 2;16(1):653. doi: 10.1186/s12864-015-1849-x (PMC4557752; doi:10.1186/s12864-015-1849-x)
Supplement: Additional file 4: — Thirty-one Sequences of the AMP candidate for activities conform. (XLSX 13 kb) [file 12864_2015_1849_MOESM4_ESM.xlsx]

## Sheet: Sheet1
Name	Seq Description	Length of amino acid	protein sequence	sequence
Bn1	histone h2a	54	GRKAGGPKNKSVSKSIKAGLQFPVGRITRFLKKGRYAQRLGGERREIRLLTKPE	GGTCGTAAAGCCGGTGGACCGAAAAACAAAAGCGTGAGCAAAAGCATTAAAGCGGGCTTGCAGTTTCCGGTGGGCCGCATTACCCGTTTTCTGAAAAAAGGCCGTTATGCGCAGCGTCTGGGCGGAGAGCGCCGTGAGATCCGGCTGCTAACAAAGCCCGAA
Bn10	cysteine proteinase	47	VVCDKSYTCPDKSTCCCVSESKGKCDSWGCCPFESATCCENGSSCCP	GTGGTGTGCGATAAATCCTATACCTGCCCGGACAAATCTACCTGCTGCTGTGTGAGCGAAAGCAAAGGCAAATGCGATAGCTGGGGCTGCTGCCCGTTTGAGAGCGCGACCTGTTGCGAAAATGGCTCAAGTTGCTGTCCG
Bn11	-	54	KIDCGSACIARCKLSSRPNLCHRACGTGGARCNCVPPSTYGNHDKCECYANLTT	AAAATTGATTGCGGCAGCGCGTGCATTGCGCGGTGCAAACTGAGCAGCCGTCCGAACCTGTGCCATCGTGCGTGCGGCACCTGCTGCGCGCGTTGTAATTGCGTGCCGCCGAGCACCTATGGCAACCATGATAAATGCGAATGCTATGCCAATCTGACCACC
Bn12	protease inhibitor ii	47	RMCQSRSHHFRSICLSNHNCANICRGERFSGGCGHGLHRKCYCTRLC	CGTATGTGCCAGAGCCGTAGCCATCATTTTCGTAGCATTTGCCTGAGCAATCATAATTGCGCGAATATTTGCCGTGGGGAACGTTTTTCCGGTGGCCGTGGCCATGGGCTGCATCGTAAATGTTATTGCACCCGTCTGTGC
Bn13	protease inhibitor ii	46	RMCETSSQLFNGPCLSTNCANICQNEGFPDGDCKGFRLRCICNRPC	CGTATGTGCGAAACCAGCAGCCAGCTGTTTAATGGCCCGTGTCTGAGCACCAATTGCGCGAATATTTGCCAGAATGAAGGCTTTCCGGATGGGGATTGCAAAGGATTTCGTCTGCGTTGCATTTGCAACCGTCCTTGC
Bn14	gast1 protein homolog	59	YVCTRVDCSGRCKGRCNKSSRPNLCLRACNSCCFRCNCVPPPGTHGNHHLRPCYASITT	TATGTGTGCACCCGTGTGGATTGCAGCGGCCGTTGCAAAGGCCGGTGCAATAAAAGTAGCCGTCCGAATCTGTGCCTGCGTGCGTGCAATTCGTGCTGCTTCCGTTGTAATTGCGTGCCGCCTCCGGGCACCCATGGCAATCATCATCTGCGTCCGTGCTATGCGAGCATTACCACC
Bn15	pr4 (pathogenesis-related 4)	27	NICCSQYGYCGTTADYCSPDNNCQSNC	AATATTTGTTGCAGCCAGTATGGCTATTGCGGCACCACGGCGGATTATTGTAGCCCGGATAACAATTGCCAGAGCAACTGT
Bn16	flower-specific gamma-thionin precursor	47	RVCNTQSHHYRGPCWRNHNCAMVCRTEGFSGGDCVGIPRRCYCTKRC	CGTGTGTGCAATACCCAGAGCCATCATTATCGTGGCCCGTGCTGGCGTAATCATAATTGCGCGATGGTGTGCCGTACCGAAGGCTTTAGCGGTGGCGATTGCGTGGGCATTCCGCGTCGTTGCTACTGCACCAAACGTTGC
Bn17	protease inhibitor ii	42	KTHEEKSKTYRRLCVDETGCNHACIFNEHFAGGHCRHLECFC	AAAACCCATGAAGAAAAAAGCAAAACCTATCGTCGTCTGTGCGTGGATGAAACGGGCTGCAATCATGCGTGCATTTTCAACGAACATTTCGCTGGCGGCCATTGCCGTCATCTGGAATGCTTTTGC
Bn18	thionin	46	KTCCPTTTARRIFDSCYGPSVPLTFCARISGCHLFPQSTTCPPEFP	AAAACCTGCTGCCCGACCACCACCGCGCGTCGTATTTTTGATAGCTGCTATGGCCCGAGCGTGCCGCTGACCTTTTGCGCGCGTATTAGCGGCTGCCATCTGTTTCCGCAGAGCACCACCTGTCCGCCGGAATTTCCG
Bn19	---NA---	35	PPTQNPSMAPPTQNPYGQPMAPPTQNPYGQPMAPP	CCGCCTACCCAAAATCCGAGCATGGCGCCTCCAACTCAGAACCCTTACGGCCAGCCTATGGCACCCCCTACCCAGAATCCGTATGGGCAGCCGATGGCTCCACCG
Bn2	basic endochitinase	42	EQCGRQAGGALCPNGLCCSNLAGAAIPNRIANRPVARASVAA	GAACAGTGCGGACGTCAGGCGGGTGGAGCGCTGTGCCCGAATGGCCTGTGCTGTAGCAATTTGGCTGGTGCGGCAATACCGAACCGTATTGCAAACAGACCGGTTGCCAGAGCCAGTGTGGCGGCT
Bn20	gibberellin-regulated family protein	33	NWCGGKCEVRCKDVGMNDRCLKYCGICCKECKC	AATTGGTGCGGTGGGAAATGCGAAGTGCGTTGCAAAGATGTGGGCATGAATGATCGTTGCCTGAAATATTGCGGCATTTGTTGTAAAGAATGTAAATGC
Bn21	phospholipid transfer protein 1	56	AVTCNNVVGDLYPCLSYVMRGGNAPSTNCCNGVRTLNSQAQTTADRQSVCRCIKNA	GCGGTGACCTGCAATAATGTGGTGGGCGATCTGTATCCGTGCCTGAGCTATGTGATGCAGGGCGGCAATGCGCCGAGCACCAATTGCTGCAATGGCGTGCGTACCCTGAATAGCCAGGCGCAGACCACTGCCGACCGTCAGAGCGTGTGCCGTTGCATTAAGAACGCG
Bn22	cysteine protease component of protease-inhibitor complex	52	IQCGKFFSCSEINTCCCLFKCGKYYFGWGCCPLEASTCCDDNTSCCP	ATTCAGTGCGGAAAATTCTTTTCTTGCAGCGAGATTAACACCTGCTGCTGCCTGTTTAAATGCGGCAAGTATTACTTCGGCTGGGGCTGCTGTCCGCTGGAAGCGAGCACTTGTTGCGATGATAATACCAGCTGTTGCCCT
Bn23	chloroplast light-harvesting complex ii protein	22	NQCGQFVSGALINTCCCLFKCG	AATCAGTGCGGACAATTCGTTTCTGGAGCGCTGATTAACACCTGCTGCTGCCTGTTTAAATGCGGC
Bn24	protease inhibitor ii	26	RTCESRSHRFKGPCVSENNCANVCHT	CGTACCTGCGAAAGCCGTAGCCATCGTTTTAAAGGCCCGTGCGTGAGCGAAAACAATTGCGCAAATGTGTGCCATACG
Bn25	histone h2a	28	QNCGCAPNLCCSQFGYCGSTDAYRDWLP	CAAAATTGTGGCTGTGCCCCGAATCTGTGCTGCTCCCAGTTTGGCTACTGCGGCAGCACCGATGCGTATCGGGACTGGTTGCCG
Bn26	lipid transfer protein	34	ALTCGTVNSNVARALAILPRGDRCPERAAPAKAN	GCGCTGACCTGCGGCACCGTGAACAGCAATGTGGCGCGTGCATTGGCTATATTACCCAGGGGGGACCGCTGCCCGGAGCGTGCTGCACCGGCTAAAGCAAAC
Bn27	lipid transfer protein	31	ALTCGTVNSNVAPCIGYITQGGPLPGACCTG	GCGCTGACCTGCGGCACCGTGAACAGCAATGTGGCGCCGTGCATTGGCTATATTACCCAGGGGGGACCGCTGCCCGGAGCGTGCTGCACCGGC
Bn28	-	21	CASGVGCSQYGYCGNGPDYCG	TGCGCGTCTGGTGTTTGCTGCTCTCAGTACGGTTACTGCGGTAACGGTCCGGATTATTGCGGT
Bn29	-	30	CAPNHCCSQFGYCGTNDAHCGAGCKS	TGCGCGCCTAACCACTGCTGCTCTCAGTTCGGTTACTGCGGTACCAACGACGCGCACTGTGGTGCGGGTTGCAAATCT
Bn3	basic endochitinase	41	EQCGRRRVERCSRMAVLCEFGWCGDTEPYCKQTGCQSQCGG	GAACAGTGCGGACGCAGGCGGGTGGAGCGCTGTTCCCGAATGGCCGTGCTGTGCGAATTTGGCTGGTGCGGCGATACCGAACCGTATTGCAAACAGACCGGTTGCCAGAGCCAGTGTGGCGGC
Bn30	-	26	LQFPVGRISRYLKKGRYAIRYGAGAP	CTGCAGTTCCCGGTTGGTCGTATCTCTCGTTACCTGAAAAAAGGTCGTTACGCGATCCGTTACGGCGCTGGTGCCCCG
Bn31	-	27	KICCPRTIDRNIYNACRLTGASMTNCA	AAAATCTGCTGCCCGCGTACCATCGACCGTAACATCTACAACGCGTGCCGTCTGACCGGTGCGTCTATGACCAACTGCGCG
Bn4	gibberellin-regulated protein 2 precursor	52	RCREASRKKVCYRAGGSCCAKCQCVPPGTSGNTASCPCYANLRTHGNKLKCP	CGTTGCCGTGAAGCGAGCCGTAAAAAAGTGTGCTATCGTGCTGGCGGGAGCTGCTGCGCGAAGTGCCAGTGCGTGCCACCGGGCACCAGCGGCAATACCGCGAGCTGCCCGTGCTATGCGAATCTGCGTACCCATGGCAATAAACTGAAATGCCCG
Bn5	histone h2a	37	GKPSGSEKDKDKKKQPITRSARAGLQFPVGRVHRLLK	GGCAAACCGAGCGGCAGCGAAAAAGATAAGGATAAAAAGAAACAGCCGATTACCCGTAGCGCGCGTGCGGGCCTGCAATTCCCGGTGGGCCGTGTGCATCGTCTGCTGAAA
Bn6	thionin	33	KICCPKTIDRNIYNACRLTGTSMTNCANLSGCK	AAAATTTGCTGCCCGAAAACCATTGATCGTAACATTTACAATGCGTGCCGTCTGACCGGCGCAAGCATGACCAATTGCGCGAATCTGAGCGGCTGCAAA
Bn7	lipid transfer protein precursor	49	AITCGTVTSSLAPCATLSSSGGEMPPPLCGGCAGVKKLNGMAQTTADRQ	GCGATTACCTGCGGCACCGTTACCAGCAGCCTGGCGCCGTGCGCGACCCTATCTAGCAGCGGAGGCGAGATGCCACCGCCGCTGTGTGGCGGCTGTGCGGGAGTGAAAAAACTGAATGGCATGGCGCAGACCACGGCGGATCGTCAG
Bn8	plant defensin	53	KECEERSRQSRSFSVICKYDYACQNHCINLEKADGGQCNSRSPTAKCICYFQC	AAAGAATGCGAAGAACGTAGCCGTCAGAGCCGTTCATTTAGCGTCATTTGCAAGTATGATTATGCGTGCCAGAATCATTGCATTAATCTGGAAAAAGCGGATGGCGGCCAGTGCAATAGCCGTAGCCCGACCGCGAAATGTATATGTTATTTTCAGTGC
Bn9	cysteine protease component of protease-inhibitor complex	46	KCNLFTYCSADETCCCARNLFGLCFSWKCCELESAVCCKDGRHCCP	AAATGCAATCTGTTTACCTATTGCAGCGCGGATGAAACCTGCTGCTGCGCGCGTAATTTGTTCGGCCTGTGCTTTAGCTGGAAATGTTGCGAACTGGAAAGCGCGGTGTGCTGCAAAGATGGCCGTCATTGCTGCCCG
