# Supplementary material for: EST-based in silico identification and in vitro test of antimicrobial peptides in Brassica napus
Source: BMC Genomics. 2015 Sep 2;16(1):653. doi: 10.1186/s12864-015-1849-x (PMC4557752; doi:10.1186/s12864-015-1849-x)
Supplement: Additional file 5: — Thirty-one recombinant AMP activities test for Gram + and Gram- strain halo diameter. (XLSX 9 kb) [file 12864_2015_1849_MOESM5_ESM.xlsx]

## Sheet: Sheet1
AMPs Name	G- strain	G+ strain
Bn1	1.256	1.633
Bn2	1.189	1.067
Bn3	1.867	1.811
Bn4	2.122	2.167
Bn5	1.711	2.2
Bn6	1.411	1.567
Bn7	1.311	-
Bn8	1.656	2.056
Bn9	-	-
Bn10	1.722	1.2
Bn11	-	-
Bn12	-	-
Bn13	2.222	1.722
Bn14	2.589	2.489
Bn15	-	0.944
Bn16	-	1.322
Bn17	0.467	0.178
Bn18	1.978	0.107
Bn19	3.011	3.022
Bn20	1.489	1.089
Bn21	1.711	1.867
Bn22	0.433	-
Bn23	0.756	1.233
Bn24	-	0.967
Bn25	1.567	0.367
Bn26	1.533	1.489
Bn27	1.756	2.044
Bn28	0.867	1.089
Bn29	1.7	-
Bn30	1.289	1.4
Bn31	1.556	1.767
