# Supplementary material for: EST-based in silico identification and in vitro test of antimicrobial peptides in Brassica napus
Source: BMC Genomics. 2015 Sep 2;16(1):653. doi: 10.1186/s12864-015-1849-x (PMC4557752; doi:10.1186/s12864-015-1849-x)
Supplement: Additional file 7: — The PCR primers used in this work. (XLSX 13 kb) [file 12864_2015_1849_MOESM7_ESM.xlsx]

## Sheet: Sheet1
Query_name	Primers for synthesis genes
	1	2	3	4	5	6
Bn1	CGCTGTGGGTGACCAGCTGCGGGTCGTAAAGCCGGTGGACCGAAA	GCTTTAATGCTTTTGCTCACGCTTTTGTTTTTCGGTCCACCGGCTT	CGTGAGCAAAAGCATTAAAGCGGGCTTGCAGTTTCCGGTGGGCCGC	CATAACGGCCTTTTTTCAGAAAACGGGTAATGCGGCCCACCGGAAA	GTTTTCTGAAAAAAGGCCGTTATGCGCAGCGTCTGGGCGGAGGAGC	GGGCTTTGTTAGCAGCCGGATCTCACTTTCGGGCTTTGTTAGCAGCCGGATCtcaCGGCGCTCTCCGCCCAGAC
Bn2	CGCTGTGGGTGACCAGCTGCGATGGA	GCCATTCGGGCACAGCGCTCCACCCGCCTGACGTCCGCACTGTTCCATCGCAGCTGGTCA	GCTGTGCCCGAATGGCCTGTGCTGTAGCAATTTGGCTGGTGCGGCAATACCGAACCGTAT	TCTCAGCCGCCACACTGGCTCTGGCAACCGGTCTGTTTGCAATACGGTTCGGTATTGCCG	CAGTGTGGCGGCTGAGATCCGGCTGCTAACAAACCCGAAAGGAAGCTGAGATCCGGCTGC	GGGCTTTGTTAGCAGCCGGATCTCAGCT
Bn3	CGCTGTGGGTGACCAGCTGCGATGGAACAGTGCGGACGCAGGCGGGTGGAGCGCTGT	GGTATCGCCGCACCAGCCAAATTCGCACAGCACGGCCATTCGGGAACAGCGCTCCACCCG	CTGGTGCGGCGATACCGAACCGTATTGCAAACAGACCGGTTGCCAGAGCCAGTGTGGCGG	GGGCTTTGTTAGCAGCCGGATCTCATTAGCAGCCGGATCTCAGCCGCCACACTGGCTCT
Bn4	CGCTGTGGGTGACCAGCTGCGCGTTGCCGTGAAGCGAG	CTCCCGCCAGCACGATAGCACACTTTTTTACGGCTCGCTTCACGGCAACG	TATCGTGCTGGCGGGAGCTGCTGCGCGAAGTGCCAGTGCGTGCCACCGGG	GCATAGCACGGGCAGCTCGCGGTATTGCCGCTGGTGCCCGGTGGCACGCA	GCTGCCCGTGCTATGCGAATCTGCGTACCCATGGCAATAAACTGAAATGC	GGGCTTTGTTAGCAGCCGGATCTCACGGGCATTTCAGTTTATTGCCATGG
Bn5	CGCTGTGGGTGACCAGCTGCGGGCAAACCGAGCGGCAGCGAAAAAGATAAGG	GCGCGCTACGGGTAATCGGCTGTTTCTTTTTATCCTTATCTTTTTCGCTGCCG	GATTACCCGTAGCGCGCGTGCGGGCCTGCAATTCCCGGTGGGCCGTGTGCATC	GGGCTTTGTTAGCAGCCGGATCTCATTTCAGCAGACGATGCACACGGCCCAC
Bn6	CGCTGTGGGTGACCAGCTGCGAAAATTTGCTGCCCGAAAACCATTG	GCCGGTCAGACGGCACGCATTGTAAATGTTACGATCAATGGTTTTCGGGCAGC	TGCCGTCTGACCGGCGCAAGCATGACCAATTGCGCGAATCTGAGCGGCTGCAA	GGGCTTTGTTAGCAGCCGGATCTCATTTGCAGCCGCTCAGATTC
Bn7	CGCTGTGGGTGACCAGCTGCGGCGATTACCTGCGGCACCGTTA	GATAGGGTCGCGCACGGCGCCAGGCTGCTGGTAACGGTGCCGCAGGT	CCGTGCGCGACCCTATCTAGCAGCGGAGGCGAGATGCCACCGCCGCT	TTCAGTTTTTTCACTCCCGaGCAGCCGCCACACAGCGGCGGTGGCAt	GCGGGAGTGAAAAAACTGAATGGCATGGCGCAGACCACGGCGGATCG	GGGCTTTGTTAGCAGCCGGATCTCACTGACGATCCGCCGTGGTCT
Bn8	CGCTGTGGGTGACCAGCTGCGAAAGAATGCGAAGAACGTAGCCGTCAGAGCC	ACGCATAATCATACTTGCAAATGACGCTAAATGAACGGCTCTGACGGCTACGT	CATTTGCAAGTATGATTATGCGTGCCAGAATCATTGCATTAATCTGGAAAAAG	TACGGCTATTGCACTGGCCGCCATCCGCTTTTTCCAGATTAATGCAATGATTC	GCCAGTGCAATAGCCGTAGCCCGACCGCGAAATGTATATGTTATTTTCAGTGC	GGGCTTTGTTAGCAGCCGGATCTCAGCACTGAAAATAACATATACATTTCG
Bn9	CGCTGTGGGTGACCAGCTGCGAAATGCAATCTGTTTACCTATTGC	GCAGCAGCAGGTTTCATCCGCGCTGCAATAGGTAAACAGATTGCATTT	GGATGAAACCTGCTGCTGCGCGCGTAATTTGTTCGGCCTGTGCTTTAG	CCGCGCTTTCCAGTTCGCAACATTTCCAGCTAAAGCACAGGCCGAACA	CGAACTGGAAAGCGCGGTGTGCTGCAAAGATGGCCGTCATTGCTGCCC	GGGCTTTGTTAGCAGCCGGATCTCACGGGCAGCAATGACGGC
Bn10	CGCTGTGGGTGACCAGCTGCGGTGGTGTGCGATAAATCCTATACC	CAGCAGCAGGTAGATTTGTCCGGGCAGGTATAGGATTTATCGCACACC	GACAAATCTACCTGCTGCTGTGTGAGCGAAAGCAAAGGCAAATGCGAT	GCGCTCTCAAACGGGCAGCAGCCCCAGCTATCGCATTTGCCTTTGCTT	GCCCGTTTGAGAGCGCGACCTGTTGCGAAAATGGCTCAAGTTGCTGTC	GGGCTTTGTTAGCAGCCGGATCTCACGGACAGCAACTTGAGCCATTTT
Bn11	CGCTGTGGGTGACCAGCTGCGAAAATTGATTGCGGCAGCG	CGGCTGCTCAGTTTGCACCGCGCAATGCACGCGCTGCCGCAATCAATTTT	TGCAAACTGAGCAGCCGTCCGAACCTGTGCCATCGTGCGTGCGGCACCTG	AGGTGCTCGGCGGCACGCAATTACAACGCGCGCAGCAGGTGCCGCACGCA	GCCGCCGAGCACCTATGGCAACCATGATAAATGCGAATGCTATGCCAATC	GGGCTTTGTTAGCAGCCGGATCTCAGGTGGTCAGATTGGCATAGCATTCGCATT
Bn12	CGCTGTGGGTGACCAGCTGCGCGTATGTGCCAGAGCCGTAGCCAT	ATGATTGCTCAGGCAAATGCTACGAAAATGATGGCTACGGCTCTGGC	GCATTTGCCTGAGCAATCATAATTGCGCGAATATTTGCCGTGGGGAA	CCCATGGCCACGGCCACaGGAAAAACGTTCCCCACGGCAAATATTCG	GGCtGTGGCCATGGGCTGCATCGTAAATGTTATTGCACCCGTCTGTG	GGGCTTTGTTAGCAGCCGGATCTCAGCACAGACGGGTGCAATAACA
Bn13	CGCTGTGGGTGACCAGCTGCGCGTATGTGCGAAACCAGCAGC	TGGTGCTCAGACACGGGCCATTAAACAGCTGGCTGCTGGTTTCGCACATA	CCCGTGTCTGAGCACCACCAATTGCGCGAATATTTGCCAGAATGAAGGCT	GAAATCCTTTGCAATCCCCATCCGGAAAGCCTTCATTCTGGCAAATATTC	GATGGGGATTGCAAAGGATTTCGTCTGCGTTGCATTTGCAACCGTCCTTG	GGGCTTTGTTAGCAGCCGGATCTCAGCAAGGACGGTTGCAAATGC
Bn14	CGCTGTGGGTGACCAGCTGCGTATGTGTGCACCCGTGTGGATTGCAGC	CGGCTACTTTTATTGCACCGGCCTTTGCAACGGCCGCTGCAATCCACACGGG	CGGTGCAATAAAAGTAGCCGTCCGAATCTGTGCCTGCGTGCGTGCAATTCGT	GCCCGGAGGCGGCACGCAATTACAACGGAAGCAGCACGAATTGCACGCACGC	GCCGCCTCCGGGCACCCATGGCAATCATCATCTGCGTCCGTGCTATGCGAGC	GGGCTTTGTTAGCAGCCGGATCTCAGGTGGTAATGCTCGCATAGCACGGAC
Bn15	CGCTGTGGGTGACCAGCTGCGAATATTTGTTGCAGCCAGTATGGC	CTACAATAATCCGCCGTGGTGCCGCAATAGCCATACTGGCTGCAACA	ACCACGGCGGATTATTGTAGCCCGGATAACAATTGCCAGAGCAACTG	GGGCTTTGTTAGCAGCCGGATCTCAACAGTTGCTCTGGCAATTGTTA
Bn16	CGCTGTGGGTGACCAGCTGCGCGTGTGTGCAATACCCAGAGC	CGCCAGCACGGGCCACGATAATGATGGCTCTGGGTATTGCACACAC	GGCCCGTGCTGGCGTAATCATAATTGCGCGATGGTGTGCCGTACCG	GCCCACGCAATCGCCACCGCTAAAGCCTTCGGTACGGCACACCATC	GGCGATTGCGTGGGCATTCCGCGTCGTTGCTACTGCACCAAACGTT	GGGCTTTGTTAGCAGCCGGATCTCAGCAACGTTTGGTGCAGTAGCA
Bn17	CGCTGTGGGTGACCAGCTGCGAAAACCCATGAAGAAAAAAGCAAAACCTATCGTCG	CGCATGATTGCAGCCCGTTTCATCCACGCACAGACGACGATAGGTTTTGCTTTTTTC	CGGGCTGCAATCATGCGTGCATTTTCAACGAACATTTCGCTGGCGGCCATTGCCGTC	GGGCTTTGTTAGCAGCCGGATCTCAGCAAAAGCATTCCAGATGACGGCAATGGCCGC
Bn18	CGCTGTGGGTGACCAGCTGCGAAAACCTGCTGCCCGACCACCA	CCATAGCAGCTATCAAAAATACGACGCGCGGTGGTGGTCGGGCAGC	TCGTATTTTTGATAGCTGCTATGGCCCGAGCGTGCCGCTGACCTTT	AAACAGATGGCAGCCGCTAATACGCGCGCAAAAGGTCAGCGGCACG	GCGGCTGCCATCTGTTTCCGCAGAGCACCACCTGTCCGCCGGAATT	GGGCTTTGTTAGCAGCCGGATCTCACGGAAATTCCGGCGGACAGGT
Bn19	CGCTGTGGGTGACCAGCTGCGCCGCCtACCCAAAATCCGAGC	AGGCTGGCCGTAAGGGTTCTGAGTTGGAGGCGCCATGCTCGGATTTTGGGTCGG	CCCTTACGGCCAGCCTATGGCACCCCCTACCCAGAATCCGTATGGGCAGCCGAT	GGGCTTTGTTAGCAGCCGGATCTCACGGTGGAGCCATCGGCTGCCCATACGG
Bn20	CGCTGTGGGTGACCAGCTGCGAATTGGTGCGGTGGGAAATGCGAAGT	GGCAACGATCATTCATGCCCACATCTTTGCAACGCACTTCGCATTTCCCACCG	GGCATGAATGATCGTTGCCTGAAATATTGCGGCATTTGTTGTAAAGAATGTAA	GGGCTTTGTTAGCAGCCGGATCTCAGCATTTACATTCTTTACAACAAATGCCG
Bn21	CGCTGTGGGTGACCAGCTGCGGCGGTGACCTGCAATAATGTGGTGGG	GCATCACATAGCTCAGGCACGGATACAGATCGCCCACCACATTATTGCAGGT	TGCCTGAGCTATGTGATGCAGGGCGGCAATGCGCCGAGCACCAATTGCTGCA	GTCTGCGCCTGGCTATTCAGGGTACGCACGCCATTGCAGCAATTGGTGCTCG	GAATAGCCAGGCGCAGACCACTGCCGACCGTCAGAGCGTGTGCCGTTGCATT	GGGCTTTGTTAGCAGCCGGATCTCACGCGTTCTTAATGCAACGGCACACGC
Bn22	CGCTGTGGGTGACCAGCTGCGATTCAGTGCGGAAAATTCTTTTCTTG	GGCAGCAGCAGGTGTTAATCTCGCTGCAAGAAAAGAATTTTCCGCACT	ATTAACACCTGCTGCTGCCTGTTTAAATGCGGCAAGTATTACTTCGGC	GTGCTCGCTTCCAGCGGACAGCAGCCCCAGCCGAAGTAATACTTGCCG	CGCTGGAAGCGAGCACTTGTTGCGATGATAATACCAGCTGTTGCCCTT	GGGCTTTGTTAGCAGCCGGATCTCAAGGGCAACAGCTGGTATTAT
Bn23	CGCTGTGGGTGACCAGCTGCGAATCAGTGCGGACAATTCGTTTCTGGAGCGCTGATTAACACCTGCT	GGGCTTTGTTAGCAGCCGGATCTCAGCCGCATTTAAACAGGCAGCAGCAGGTGTTAATCAGCGCT
Bn24	CGCTGTGGGTGACCAGCTGCGCGTACCTGCGAAAGCCGTAGCCATCGTT	GCGCAATTGTTTTCGCTCACGCACGGGCCTTTAAAACGATGGCTACGGCTTTC	TGAGCGAAAACAATTGCGCAAATGTGTGCCATACGTAAAGTGCTGGATGGC	GGGCTTTGTTAGCAGCCGGATCTCATTTGGTACGGCCATCCAGCACTTTACGT
Bn25	CGCTGTGGGTGACCAGCT	GGGAGCAGCACAGATTCGGGGCACAGCCACAATTTTGCATCGCAGCTGGTCACCCACAGC	CGAATCTGTGCTGCTCCCAGTTTGGCTACTGCGGCAGCACCGATGCGTATCGGGACTGGT	GGGCTTTGTTAGCAGCCGGATCTCACGGCAACCAGTCCCGATACGCAT
Bn26	CGCTGTGGGTGACCAGCTGCGATGG	AATGCACGCGCCACATTGCTGTTCACGGTGCCGCAGGTCAGCGCCATCGCAGCTGGTCAC	AATGTGGCGCGTGCATTGGCTATATTACCCAGGGGGGACCGCTGCCCGGAGCGTGCTGCA	GGGCTTTGTTAGCAGCCGGATCTCAGTTTGCTTTAGCCGGTGCAGCACGCTCCGG
Bn27	CGCTGTGGGTGACCAGCTGCGGCGCTGACCTGCGGCACCGTGAACAGC	CCCCCCTGGGTAATATAGCCAATGCACGGCGCCACATTGCTGTTCACGGTGCCG	GGCTATATTACCCAGGGGGGACCGCTGCCCGGAGCGTGCTGCACCGGCTAAAGC	GGGCTTTGTTAGCAGCCGGATCTCAGCCGGTGCAGC
Bn28	ACGGTTACTGCGGTAACGGTCCGGATTATTGCGGTTGAGATCCGGCTGCTAACAAAGCCC	TACCGCAGTAACCGTACTGAGAGCAGCAAACACCAGACGCGCAGCAGCTGGTCACCCACAGCG
Bn29	GCGGTACCAACGACGCGCACTGTGGTGCGGGTTGCAAATCTTGAGATCCGGCTGCTAACAAAGCCC	GCGCGTCGTTGGTACCGCAGTAACCGAACTGAGAGCAGCAGTGGTTAGGCGCGCAGCAGCTGGTCACCCACAGCG
Bn30	TGAAAAAAGGTCGTTACGCGATCCGTTACGGCGCTGGTGCCCCGTGAGATCCGGCTGCTAACAAAGCCC	AACGACCTTTTTTCAGGTAACGAGAGATACGACCAACCGGGAACTGCAGGCAGCTGGTCACCCACAGCG
Bn31	CAACGCGTGCCGTCTGACCGGTGCGTCTATGACCAACTGCGCGTGAGATCCGGCTGCTAACAAAGCCC	CAGACGGCACGCGTTGTAGATGTTACGGTCGATGGTACGCGGGCAGCAGATTTTGCAGCTGGTCACCCACAGCG
